# Supplementary material for: Machine-Based Morphologic Analysis of Glioblastoma Using Whole-Slide Pathology Images Uncovers Clinically Relevant Molecular Correlates
Source: PLoS One. 2013 Nov 13;8(11):e81049. doi: 10.1371/journal.pone.0081049 (PMC3827469; doi:10.1371/journal.pone.0081049)
Supplement: Table S10 — Full list of genes presenting 1) significance in pairwise SAM tests with Human-annotated (HOC) and Machine-derived Oligodendroglioma Component (MOC) groups; and 2) associations with Oligodendroglioma Component Percentages (OC%s) using SAM quantitative response regression. (XLS) [file pone.0081049.s015.xls]

## Sheet: HOC0_HOC1+2_Sig
Positive Scores
Symbol	Probe	Score	q-value
C7orf42	218008_at	4.0693	0.01
TRIP6	209129_at	4.0633	0.01
PLS3	201215_at	3.9801	0.01
PFKL	211065_x_at	3.8689	0.01
LAMP1	201553_s_at	3.8645	0.01
SYNPO	202796_at	3.849	0.01
CAST	212586_at	3.7785	0.01
HEBP1	218450_at	3.7423	0.01
LAMP1	201552_at	3.6997	0.01
PDIA5	203857_s_at	3.6462	0.01
MXRA8	213422_s_at	3.6448	0.01
PFKL	201102_s_at	3.6359	0.01
PRDX6	200844_s_at	3.6307	0.01
COPZ2	219561_at	3.607	0.02
LTBP3	219922_s_at	3.5527	0.02
SDC2	212158_at	3.5402	0.02
TAX1BP3	209154_at	3.533	0.02
SHFM1	202276_at	3.5329	0.02
STX3	209238_at	3.4796	0.03
SDC2	212157_at	3.4615	0.03
CAV1	212097_at	3.3741	0.03
PAMR1	213661_at	3.3716	0.03
AHNAK	211986_at	3.37	0.03
RBMS1	215127_s_at	3.3653	0.03
SERPING1	200986_at	3.3501	0.03
UBE2Z	217750_s_at	3.3357	0.03
SLC10A3	204928_s_at	3.3209	0.03
MT1G	204745_x_at	3.3135	0.03
ITGA5	201389_at	3.2887	0.03
TAX1BP3	215464_s_at	3.2862	0.03
C1S	208747_s_at	3.2826	0.03
C1R	212067_s_at	3.2732	0.03
RRAS	212647_at	3.2447	0.03
NOD1	221073_s_at	3.2345	0.03
IFT57	218100_s_at	3.2315	0.03
CD44	212063_at	3.2284	0.03
DPYD	204646_at	3.2239	0.03
SDC2	212154_at	3.223	0.03
CTBS	218924_s_at	3.2226	0.03
EMP3	203729_at	3.2221	0.03
CD164	208405_s_at	3.2164	0.03
MOBKL1B	214812_s_at	3.2139	0.03
HSPB1	201841_s_at	3.2016	0.03
ANXA1	201012_at	3.1737	0.03
CEBPB	212501_at	3.1663	0.03
SIL1	218436_at	3.1651	0.03
KCTD9	218823_s_at	3.1456	0.03
IGF2R	201393_s_at	3.1313	0.03
ESYT1	208858_s_at	3.1241	0.03
STOM	201061_s_at	3.1232	0.03
TRADD	1729_at	3.1199	0.03
MSN	200600_at	3.1174	0.03
VCL	200931_s_at	3.1168	0.03
SRPX2	205499_at	3.1136	0.03
MYO1C	32811_at	3.1098	0.03
P4HA2	202733_at	3.0948	0.03
CYP27A1	203979_at	3.0936	0.03
ERAP1	209788_s_at	3.0824	0.03
STEAP3	218424_s_at	3.082	0.03
SREBF1	202308_at	3.0802	0.03
DNASE1L1	203912_s_at	3.0726	0.03
C1RL	218983_at	3.0721	0.03
NTAN1	213062_at	3.0707	0.03
MYOF	201798_s_at	3.0679	0.03
CALD1	212077_at	3.0674	0.03
TXNDC5	221253_s_at	3.0635	0.03
SH3BP5	201811_x_at	3.0609	0.03
REXO2	218194_at	3.06	0.03
ANXA4	201301_s_at	3.0553	0.03
SDC4	202071_at	3.0552	0.03
LOX	215446_s_at	3.0485	0.03
CD99	201029_s_at	3.0471	0.03
TFE3	212457_at	3.0443	0.03
FSTL1	208782_at	3.0409	0.03
TPD52L2	201379_s_at	3.0319	0.04
PRDX6	200845_s_at	3.0303	0.04
MT1X	208581_x_at	3.0238	0.04
ACOX2	205364_at	3.0117	0.04
ANXA2P2	208816_x_at	3.0073	0.04
DSE	218854_at	3.0027	0.04
CAV1	203065_s_at	2.9983	0.04
DYNLT3	203303_at	2.9921	0.04
UPP1	203234_at	2.9872	0.04
SYPL1	201260_s_at	2.9852	0.04
CFI	203854_at	2.9841	0.04
CAST	207467_x_at	2.9789	0.04
EFEMP1	201842_s_at	2.9664	0.04
MVP	202180_s_at	2.963	0.04
BCL3	204908_s_at	2.9535	0.04
GLI3	205201_at	2.9508	0.04
MDFIC	211675_s_at	2.9456	0.04
FTH1P5	211628_x_at	2.9424	0.05
LASS2	222212_s_at	2.9402	0.05
LAMP2	203041_s_at	2.94	0.05
TSPAN4	209263_x_at	2.9363	0.05
HIVEP2	212642_s_at	2.9363	0.05
IFITM2	201315_x_at	2.9357	0.05
C10orf10	209183_s_at	2.9319	0.05
ANXA2	201590_x_at	2.9299	0.05
FLII	212024_x_at	2.9232	0.05
RAB11FIP5	210879_s_at	2.9225	0.05
TMBIM1	217730_at	2.9216	0.05
IQGAP1	200791_s_at	2.921	0.05
LTBP2	204682_at	2.9199	0.05
CD2AP	203593_at	2.9182	0.05
HOMER3	204647_at	2.913	0.05
S100A4	203186_s_at	2.9107	0.05
CROT	204573_at	2.9088	0.05
FZD1	204451_at	2.8935	0.05
TRADD	205641_s_at	2.8864	0.05
CALU	200757_s_at	2.8855	0.05
TMEM109	201361_at	2.8823	0.05
TAGLN2	210978_s_at	2.8802	0.05
C9orf95	219147_s_at	2.8783	0.05
PLEKHF1	219566_at	2.8762	0.05
DNAJB1	200666_s_at	2.8744	0.05
ANXA2	210427_x_at	2.8723	0.05
CHSY1	203044_at	2.8659	0.05
RND3	212724_at	2.8617	0.05
FYCO1	218204_s_at	2.8604	0.05
MALT1	210017_at	2.8585	0.05
Negative Scores
Symbol	Probe	Score	q-value
LPHN3	209867_s_at	-4.7207	0.01
EXOG	205521_at	-4.6904	0.01
RBM4B	209497_s_at	-4.4522	0.01
CDH10	220115_s_at	-4.4444	0.01
APBB2	40148_at	-4.3376	0.01
RUFY3	213939_s_at	-4.3328	0.01
RUFY3	203724_s_at	-4.3161	0.01
RNFT2	221908_at	-4.2178	0.01
LPHN3	209866_s_at	-4.2125	0.01
BCL7A	203796_s_at	-4.1992	0.01
LEPROTL1	202594_at	-4.1072	0.01
BAI3	205638_at	-4.0749	0.01
APBB2	212970_at	-4.0743	0.01
KCND3	213832_at	-4.0073	0.01
PDGFRA	203131_at	-3.9892	0.01
MAP2	210015_s_at	-3.982	0.01
APBB2	213419_at	-3.8471	0.02
GRIA2	205358_at	-3.8264	0.02
VEZF1	202171_at	-3.8239	0.02
RNFT2	221909_at	-3.8128	0.02
PLLP	204519_s_at	-3.806	0.02
CSPG5	39966_at	-3.7873	0.02
NCAM2	205669_at	-3.7557	0.02
OLIG2	213825_at	-3.7494	0.02
NKX2-2	206915_at	-3.7314	0.02
EEF1A2	204540_at	-3.6893	0.02
ACCN4	221226_s_at	-3.6719	0.01
BIRC5	202094_at	-3.6712	0.01
FDFT1	208647_at	-3.665	0.01
TANC2	208425_s_at	-3.6646	0.01
CBR4	213626_at	-3.6392	0.01
CACNG4	221585_at	-3.6385	0.01
NUSAP1	219978_s_at	-3.6325	0.01
FXYD6	217897_at	-3.6209	0.01
H1FX	204805_s_at	-3.6187	0.01
C16orf80	217957_at	-3.6066	0.01
MARCKSL1	200644_at	-3.605	0.01
APBB2	212985_at	-3.5995	0.01
PKP4	201927_s_at	-3.5971	0.01
LANCL1	202019_s_at	-3.5402	0.02
PDE6D	216883_x_at	-3.5053	0.02
HMGCR	202540_s_at	-3.4964	0.02
CSPG5	205344_at	-3.4727	0.02
PAFAH1B3	203228_at	-3.4614	0.02
KCNQ2	210508_s_at	-3.4607	0.02
METRN	219051_x_at	-3.4481	0.02
SCG3	219196_at	-3.4322	0.02
MPHOSPH9	221965_at	-3.4249	0.03
MYT1	210341_at	-3.4203	0.03
POLR2F	209511_at	-3.4193	0.03
APBA2	209871_s_at	-3.4188	0.03
APBA2	209870_s_at	-3.4144	0.03
PDE6D	204091_at	-3.4078	0.03
LRRTM2	206408_at	-3.4029	0.03
MLH1	202520_s_at	-3.4026	0.03
RBM8A	213852_at	-3.3977	0.03
GPM6A	209470_s_at	-3.3827	0.03
SYT17	205613_at	-3.3808	0.03
VPS37B	221704_s_at	-3.3718	0.03
RAF1	201244_s_at	-3.3632	0.03
DHFR	202534_x_at	-3.3621	0.03
TMEM97	212281_s_at	-3.3591	0.03
PRIM1	205053_at	-3.3547	0.03
XYLT1	213725_x_at	-3.3469	0.03
ATAT1	218874_s_at	-3.3395	0.03
KANK1	213005_s_at	-3.3386	0.03
PNMAL1	218824_at	-3.3385	0.03
MYBL1	213906_at	-3.336	0.03
ETV5	203349_s_at	-3.3348	0.03
CACNG4	62987_r_at	-3.3339	0.03
ALDH5A1	203608_at	-3.3253	0.03
RAP1GAP	203911_at	-3.3231	0.03
NME1	201577_at	-3.3224	0.03
TRA2B	200893_at	-3.322	0.03
RAB33A	206039_at	-3.3218	0.03
PKP4	201928_at	-3.321	0.03
LUZP2	215323_at	-3.2756	0.03
GRIA3	206730_at	-3.2615	0.04
DCAF7	221745_at	-3.256	0.04
PDLIM5	212412_at	-3.2551	0.04
DHFR	202532_s_at	-3.2414	0.04
CLASP2	212309_at	-3.2314	0.04
FAM64A	221591_s_at	-3.2294	0.04
COCH	205229_s_at	-3.2291	0.04
FAM5C	217562_at	-3.2274	0.04
MYO10	201976_s_at	-3.2243	0.04
SATB1	203408_s_at	-3.221	0.04
PKMYT1	204267_x_at	-3.2032	0.04
DCHS1	222101_s_at	-3.2015	0.04
CA10	220889_s_at	-3.1991	0.04
MCF2L	212935_at	-3.1974	0.04
SHC3	206330_s_at	-3.1922	0.04
TMEM97	212282_at	-3.1917	0.04
CHIC2	219492_at	-3.1882	0.04
PCMTD2	212406_s_at	-3.1813	0.04
ZNF821	41397_at	-3.1785	0.04
ZEB1	212758_s_at	-3.1753	0.04
MTSS1	203037_s_at	-3.1747	0.04
GNG4	205184_at	-3.1614	0.04
SLC7A1	212290_at	-3.1608	0.04
POLE2	205909_at	-3.1548	0.04
DHX15	201385_at	-3.1531	0.04
CTCF	202521_at	-3.153	0.04
PDE4B	203708_at	-3.1496	0.04
LHX2	206140_at	-3.1478	0.04
SORCS3	215522_at	-3.1459	0.04
GINS2	221521_s_at	-3.1393	0.04
OMG	207093_s_at	-3.1324	0.04
PDGFRA	215305_at	-3.1219	0.04
CAMSAP1L1	212765_at	-3.1119	0.04
VPS45	209268_at	-3.1116	0.04
SNRK	209481_at	-3.1073	0.04
SNAP91	204953_at	-3.1041	0.04
RAD51C	206066_s_at	-3.0986	0.05
PAPSS1	209043_at	-3.0963	0.05
NLGN4Y	207703_at	-3.0957	0.05
BLM	205733_at	-3.0928	0.05
CNPY2	209797_at	-3.0918	0.05
TRAF4	202871_at	-3.0909	0.05
FDFT1	210950_s_at	-3.0905	0.05
PCDH7	210273_at	-3.0847	0.05
KIAA0889	207711_at	-3.082	0.05
MYST2	200049_at	-3.0813	0.05
NUSAP1	218039_at	-3.0774	0.05
OIP5	213599_at	-3.0771	0.05
LRRTM4	220345_at	-3.0748	0.05
CSPG4	214297_at	-3.0691	0.05
DBI	202428_x_at	-3.0685	0.05
ASCL1	209987_s_at	-3.0672	0.05
GRIA3	208032_s_at	-3.067	0.05
TRAK1	202079_s_at	-3.0648	0.05
ZNF143	221873_at	-3.0602	0.05
BIRC5	202095_s_at	-3.0593	0.05
KIF15	219306_at	-3.0567	0.05
SCHIP1	204030_s_at	-3.046	0.05
ASCL1	209988_s_at	-3.0405	0.05

## Sheet: HOC1_HOC_0+2_Sig
Positive Scores
Symbol	Probe	Score	q-value
Negative Scores
Symbol	Probe	Score	q-value

## Sheet: HOC2_HOC0+1_Sig
Positive Scores
Symbol	Probe	Score	q-value
Negative Scores
Symbol	Probe	Score	q-value

## Sheet: MOC0_MOC1+2_Sig
Positive Scores
Symbol	Probe	Score	q-value
ARF1	208750_s_at	4.1962	0.05
PDIA6	208638_at	3.9222	0.05
NFIL3	203574_at	3.7782	0.05
TMEM70	219449_s_at	3.7401	0.05
RIOK3	202129_s_at	3.7052	0.05
C19orf50	200076_s_at	3.6934	0.05
WDR1	210935_s_at	3.6545	0.05
VAMP3	201337_s_at	3.6349	0.05
TAGLN2	210978_s_at	3.621	0.05
SYPL1	201259_s_at	3.6153	0.05
SDHC	216591_s_at	3.5816	0.05
PSMD7	201705_at	3.5721	0.05
PSMA1	211746_x_at	3.568	0.05
C6orf120	221786_at	3.5478	0.05
SSX2IP	203017_s_at	3.5325	0.05
PSMA1	201676_x_at	3.4818	0.05
TMED10	212352_s_at	3.46	0.05
TRAM1	201399_s_at	3.453	0.05
NME7	219553_at	3.4497	0.05
AGA	216064_s_at	3.4413	0.05
EIF2B2	202461_at	3.4298	0.05
PRKAB1	201835_s_at	3.4266	0.05
SSX2IP	210871_x_at	3.422	0.05
KCNJ8	205304_s_at	3.4219	0.05
AP1S1	205196_s_at	3.4091	0.05
Negative Scores
Symbol	Probe	Score	q-value
ABCF2	209246_at	-4.5063	0.01
TSR1	218155_x_at	-4.4154	0.01
RAB7A	211961_s_at	-4.3485	0.01
PAK2	208877_at	-4.2198	0.01
GNL3L	222109_at	-4.0081	0.01
USP47	221518_s_at	-3.9943	0.01
DIP2A	215529_x_at	-3.9682	0.01
PGF	215179_x_at	-3.9549	0.01
SPG21	215383_x_at	-3.8862	0.01
KIF3B	203943_at	-3.8856	0.01
AAK1	205434_s_at	-3.8551	0.01
CHD9	212616_at	-3.8536	0.01
PRR11	219392_x_at	-3.8498	0.01
DCTN1	211780_x_at	-3.8405	0.01
PRKAR2A	204842_x_at	-3.794	0.01
CHD8	212571_at	-3.7643	0.01
LRRFIP1	211452_x_at	-3.7618	0.01
PDE4C	206792_x_at	-3.7594	0.01
CLN8	219341_at	-3.7472	0.01
WNK1	211992_at	-3.745	0.01
FAM134C	212697_at	-3.6494	0.01
POLDIP2	217806_s_at	-3.6458	0.01
RSAD1	218307_at	-3.6324	0.01
TAOK1	216310_at	-3.6218	0.01
RPAP1	218441_s_at	-3.6072	0.02
GTSE1	211040_x_at	-3.6043	0.02
ZNF160	214715_x_at	-3.5876	0.02
UBE4B	210685_s_at	-3.5719	0.02
ZZEF1	212601_at	-3.5711	0.02
DBT	205370_x_at	-3.5598	0.02
ARAP1	34206_at	-3.5403	0.02
ALMS1	214707_x_at	-3.52	0.02
RPS24	200061_s_at	-3.5184	0.02
N4BP2L2	221899_at	-3.5099	0.02
CCDC93	209688_s_at	-3.508	0.02
DGCR8	218650_at	-3.4957	0.02
CPSF7	217866_at	-3.4933	0.02
GTPBP1	219357_at	-3.489	0.02
GTF2H3	222104_x_at	-3.4889	0.02
ZNF148	203318_s_at	-3.4741	0.02
ZNF611	208137_x_at	-3.4359	0.02
DENND5A	212561_at	-3.4267	0.02
SMAD5	205187_at	-3.4257	0.02
SETD1B	213153_at	-3.4227	0.02
TNPO3	212318_at	-3.4212	0.02
RSL1D1	212019_at	-3.4128	0.02
MRFAP1L1	212199_at	-3.4102	0.02
TBC1D12	221858_at	-3.3983	0.02
THOC2	212994_at	-3.3953	0.02
RAB5B	201276_at	-3.3908	0.01
USP34	207365_x_at	-3.3891	0.01
NCOA3	209060_x_at	-3.386	0.01
HAUS2	220071_x_at	-3.3704	0.01
SNX27	221006_s_at	-3.3671	0.01
RPRD2	212553_at	-3.3655	0.01
LONP2	221833_at	-3.3434	0.01
PTOV1	212032_s_at	-3.339	0.01
CTDNEP1	200035_at	-3.3366	0.01
SCARB2	215754_at	-3.3345	0.01
ATP8B1	214594_x_at	-3.3338	0.01
BRD2	214911_s_at	-3.3303	0.01
PURA	204021_s_at	-3.3273	0.01
TAOK3	220761_s_at	-3.3159	0.01
SLC35E1	220796_x_at	-3.3157	0.01
GPATCH8	212487_at	-3.3156	0.01
SETD4	219482_at	-3.3156	0.01
PEBP1	210825_s_at	-3.3122	0.01
PKN2	212629_s_at	-3.3035	0.02
PRPF8	200000_s_at	-3.2553	0.02
LUC7L3	208835_s_at	-3.255	0.02
ZNF292	212368_at	-3.2513	0.02
PRRC2A	208132_x_at	-3.2415	0.02
LRRC40	215063_x_at	-3.2377	0.02
PCF11	203378_at	-3.2333	0.02
PIKFYVE	213111_at	-3.2321	0.02
SEC62	208942_s_at	-3.2302	0.02
ITGAX	210184_at	-3.2287	0.02
MED13	201987_at	-3.2277	0.02
ANAPC2	218555_at	-3.2271	0.02
CHMP7	212313_at	-3.2257	0.02
ACSM5	220061_at	-3.2177	0.02
AHCYL1	200849_s_at	-3.2135	0.02
BSDC1	218004_at	-3.2106	0.02
TFEB	221866_at	-3.2087	0.02
PRPF6	208880_s_at	-3.207	0.02
SLC23A2	209236_at	-3.1965	0.02
KIAA1109	212779_at	-3.1943	0.02
WAPAL	212267_at	-3.1886	0.02
SMG7	201794_s_at	-3.1885	0.02
FXR2	203172_at	-3.1843	0.02
TRIM33	210266_s_at	-3.1765	0.02
OPA1	212214_at	-3.172	0.02
SPTAN1	215235_at	-3.1715	0.02
TCF12	215611_at	-3.1691	0.02
WIPF2	212050_at	-3.1555	0.02
E2F1	204947_at	-3.1549	0.02
ARID1A	212152_x_at	-3.1513	0.02
MBNL1	201152_s_at	-3.1485	0.02
SMARCC2	201321_s_at	-3.1475	0.02
MZT2B	220720_x_at	-3.1421	0.02
PHF20	206567_s_at	-3.1374	0.03
GORASP1	215749_s_at	-3.1361	0.03
PRPF40A	218053_at	-3.1355	0.03
AATF	209165_at	-3.1257	0.03
KLHL24	206551_x_at	-3.1233	0.03
PPAT	209433_s_at	-3.1188	0.03
MAT2A	200768_s_at	-3.1173	0.03
MFSD11	221192_x_at	-3.1138	0.03
PACS2	34406_at	-3.1046	0.03
BAZ2A	201353_s_at	-3.0958	0.03
C6orf62	208809_s_at	-3.0914	0.03
ATP1A2	203295_s_at	-3.0891	0.03
C15orf5	208109_s_at	-3.0889	0.03
MYO1C	214656_x_at	-3.0843	0.03
MTMR3	202197_at	-3.0842	0.03
FBXW12	215600_x_at	-3.0834	0.03
TRIM33	214815_at	-3.0757	0.03
ZC3H7B	206169_x_at	-3.0732	0.03
SMARCC2	201320_at	-3.0684	0.03
SMG6	214940_s_at	-3.0665	0.03
SCAMP1	212417_at	-3.0661	0.03
NEK1	213328_at	-3.0595	0.03
DCLRE1C	219678_x_at	-3.058	0.03
STX16	221499_s_at	-3.0573	0.03
PYROXD1	219802_at	-3.0567	0.03
UBE2O	218141_at	-3.0565	0.03
PLXNB3	205957_at	-3.0496	0.03
EPM2AIP1	202909_at	-3.041	0.03
PLA2G6	210647_x_at	-3.0388	0.03
UBTF	214881_s_at	-3.0383	0.03
NKTR	202380_s_at	-3.0358	0.03
CENPT	218148_at	-3.0343	0.03
FAM115A	204403_x_at	-3.0342	0.03
PRRC2A	214201_x_at	-3.0337	0.03
RAB11FIP2	203883_s_at	-3.0327	0.03
CBX5	212126_at	-3.0306	0.03
TBC1D13	218596_at	-3.0283	0.03
EPHB2	209588_at	-3.0276	0.03
RIOK3	215588_x_at	-3.0197	0.03
LARP1	212193_s_at	-3.0178	0.03
UBR4	211950_at	-3.0159	0.03
AQR	212583_at	-3.0122	0.03
PRRC2A	212081_x_at	-3.0117	0.03
CYLD	213295_at	-3.0093	0.03
TERF1	203448_s_at	-3.009	0.03
HSD17B4	201413_at	-3.0078	0.03
CLCN3	201733_at	-3.003	0.03
SECISBP2L	212450_at	-2.998	0.03
PCDHGA8	210368_at	-2.9959	0.03
CALCRL	206331_at	-2.9913	0.03
MXD4	210778_s_at	-2.9895	0.03
METTL7A	209703_x_at	-2.982	0.03
PTPRA	213795_s_at	-2.9818	0.03
NUCKS1	217802_s_at	-2.9763	0.03
HEXA	215155_at	-2.9722	0.03
PNPLA6	203718_at	-2.9692	0.03
BPTF	207186_s_at	-2.9633	0.03
RBM41	219754_at	-2.9566	0.03
UBXN7	212840_at	-2.9555	0.03
XRCC2	207598_x_at	-2.9448	0.03
IPO13	203546_at	-2.9404	0.03
DYNLRB1	217917_s_at	-2.9375	0.03
DOPEY2	205248_at	-2.9335	0.03
CSDE1	202646_s_at	-2.9326	0.03
UBE3A	211285_s_at	-2.9318	0.03
EPB41L1	212336_at	-2.9293	0.03
KPNB1	213507_s_at	-2.923	0.03
TCF25	213311_s_at	-2.9191	0.03
TTBK2	213922_at	-2.9172	0.03
ADD1	214736_s_at	-2.9157	0.03
SPG11	203513_at	-2.913	0.03
CYTH1	202880_s_at	-2.9105	0.03
GAK	202281_at	-2.9083	0.03
SUZ12	212287_at	-2.9074	0.03
FGFR1	215404_x_at	-2.9065	0.03
TIMM22	219184_x_at	-2.9043	0.03
ADD3	205882_x_at	-2.9033	0.03
FAM134A	218037_at	-2.9021	0.03
VAC14	218169_at	-2.9011	0.04
DDB1	208619_at	-2.9007	0.04
FGF2	204422_s_at	-2.8996	0.04
PRKCA	213093_at	-2.8979	0.04
GOLGA1	203384_s_at	-2.8877	0.04
ADAM17	205745_x_at	-2.886	0.04
SLC38A7	56821_at	-2.8836	0.04
DNAJB12	202866_at	-2.8828	0.04
ADAM22	208227_x_at	-2.8812	0.04
ASXL2	218659_at	-2.8807	0.04
FBXO11	203255_at	-2.8802	0.04
EXOG	205521_at	-2.8752	0.04
TMCC1	213351_s_at	-2.8735	0.04
ZGPAT	57539_at	-2.8723	0.04
ARHGEF11	202913_at	-2.8717	0.04
OGDH	201282_at	-2.8697	0.04
SEC31B	209889_at	-2.8675	0.04
HERC1	218306_s_at	-2.8651	0.04
TBC1D10B	220947_s_at	-2.8645	0.04
SUOX	204067_at	-2.8631	0.04
TRIM33	212435_at	-2.8628	0.04
HELZ	203674_at	-2.8613	0.04
CIAO1	217501_at	-2.8606	0.04
TMEM87A	212202_s_at	-2.86	0.04
KIAA0100	201729_s_at	-2.8567	0.04
ARHGAP32	203431_s_at	-2.8561	0.04
MED24	213043_s_at	-2.8532	0.04
CALCRL	210815_s_at	-2.8505	0.04
ATXN7	209964_s_at	-2.8479	0.04
PELP1	215354_s_at	-2.8456	0.04
ARID1A	210649_s_at	-2.841	0.04
ZNF268	209989_at	-2.8374	0.04
PPP6R2	202792_s_at	-2.8368	0.04
POU2F1	206789_s_at	-2.8327	0.04
BRD2	208685_x_at	-2.8285	0.04
FXR2	35265_at	-2.825	0.04
ZNF710	213542_at	-2.8244	0.04
ANGEL1	213569_at	-2.8224	0.04
CNOT1	200861_at	-2.8191	0.04
MAST2	211593_s_at	-2.8158	0.04
CAMSAP1L1	212765_at	-2.8157	0.04
TLE3	212770_at	-2.8112	0.04
ACAP2	212476_at	-2.8111	0.04
C16orf42	213105_s_at	-2.8103	0.05
MICAL1	218376_s_at	-2.8102	0.05
ARHGAP32	210791_s_at	-2.8086	0.05
CLCN7	209235_at	-2.7999	0.05
NAB1	209272_at	-2.7963	0.05
CABIN1	202624_s_at	-2.7962	0.05
EIF4ENIF1	218626_at	-2.7941	0.05
NCOR2	207760_s_at	-2.7932	0.05
NIPBL	213918_s_at	-2.7901	0.05
ZNF609	212620_at	-2.7893	0.05
HDAC4	204225_at	-2.7825	0.05
PPP2R3A	209632_at	-2.7822	0.05
VPS33B	218415_at	-2.7783	0.05
EVL	217838_s_at	-2.7761	0.05
RABGAP1	215070_x_at	-2.7758	0.05
EP400	212375_at	-2.7751	0.05
DGCR8	64474_g_at	-2.7714	0.05
SDC3	202898_at	-2.7633	0.05
TCF7	205255_x_at	-2.7604	0.05
RTF1	212301_at	-2.7599	0.05
LMNB2	216952_s_at	-2.7562	0.05

## Sheet: MOC1_MOC0+2_Sig
Positive Scores
Symbol	Probe	Score	q-Value
Negative Scores
Symbol	Probe	Score	q-Value
PSMD7	201705_at	-4.2246	0.01
WDR1	210935_s_at	-3.7011	0.01

## Sheet: MOC2_MOC0+1_Sig
Positive Scores
Symbol	Probe	Score	q-Value
MOBP	210193_at	4.6848	0.01
MBP	209072_at	4.6649	0.01
TBC1D12	221858_at	4.6268	0.01
COTL1	221059_s_at	4.6021	0.01
Negative Scores
Symbol	Probe	Score	q-Value

## Sheet: OC%(Quantitative Response)
Positive Scores
Symbol	Probe	Score	q-Value
TBC1D12	221858_at	6.1136	0
PRKCA	213093_at	4.6633	0
RAB7A	211961_s_at	4.613	0
COTL1	221059_s_at	4.5658	0
HOXD1	205975_s_at	4.469	0
EXOG	205521_at	4.465	0
SECISBP2L	212450_at	4.4202	0
KIAA1109	212779_at	4.4037	0
ITGAX	210184_at	4.3985	0
CACNG4	221585_at	4.392	0
CLN8	219341_at	4.3747	0
PAK2	208877_at	4.3729	0
TFEB	221866_at	4.3472	0
MOBP	210193_at	4.3403	0
ABCA2	212772_s_at	4.2683	0
CALCRL	206331_at	4.2291	0
CACNG4	62987_r_at	4.2211	0
TMEM90B	219310_at	4.1511	0.01
TSR1	218155_x_at	4.1259	0.01
MBP	209072_at	4.1042	0.01
DENND5A	212561_at	4.1036	0.01
TF	203400_s_at	4.0885	0.01
GLTP	219267_at	4.0334	0.01
TAOK1	216310_at	4.0326	0.01
KIAA1598	221802_s_at	4.0234	0.01
RAPGEF5	204681_s_at	4.0206	0.01
USP34	207365_x_at	4	0.01
MOBP	207659_s_at	3.9893	0.01
C15orf5	208109_s_at	3.9828	0.01
GRP	206326_at	3.9577	0.01
GTF2H3	222104_x_at	3.9422	0.01
KIF13A	220777_at	3.9298	0.01
PLP1	210198_s_at	3.8905	0.02
SCAMP1	212417_at	3.8731	0.02
NTRK3	206462_s_at	3.8297	0.02
MRFAP1L1	212199_at	3.7971	0.02
GNAI2	201040_at	3.7926	0.02
TF	214063_s_at	3.7882	0.02
ZCCHC24	212423_at	3.7791	0.02
GJB1	204973_at	3.7776	0.02
LRRTM4	220345_at	3.7619	0.02
PDGFRA	203131_at	3.7453	0.02
MICAL1	218376_s_at	3.7339	0.03
SPTAN1	215235_at	3.7301	0.03
EVL	217838_s_at	3.728	0.03
TRIM33	214815_at	3.7248	0.03
PRKAR2A	204842_x_at	3.721	0.03
PRR11	219392_x_at	3.7053	0.03
SCAND2	206021_at	3.7017	0.03
C8orf60	220712_at	3.6963	0.03
PCDH7	210273_at	3.6831	0.03
LRRFIP1	211452_x_at	3.6828	0.03
NAB1	209272_at	3.6726	0.03
CSPG5	39966_at	3.6682	0.03
EPHB2	209588_at	3.6661	0.03
TCF25	213311_s_at	3.6536	0.03
COL9A2	213622_at	3.6501	0.03
SCARB2	215754_at	3.6497	0.03
LONP2	221833_at	3.6324	0.03
KLK6	204733_at	3.6268	0.03
MRPS11	215919_s_at	3.6264	0.03
PDE4C	206792_x_at	3.6187	0.03
NR3C1	201865_x_at	3.6167	0.03
HAPLN2	220142_at	3.6115	0.03
HSD17B4	201413_at	3.6058	0.03
DIP2C	212503_s_at	3.5797	0.03
KLHL24	206551_x_at	3.5777	0.03
IQSEC1	203907_s_at	3.5775	0.03
ANAPC2	218555_at	3.5681	0.03
RSL1D1	212019_at	3.5647	0.03
PACS2	34406_at	3.5379	0.03
CHMP7	212313_at	3.5101	0.03
CYLD	213295_at	3.5074	0.03
LHPP	218523_at	3.4889	0.04
ZCCHC24	212419_at	3.4528	0.04
HEXA	215155_at	3.4497	0.04
ZNF148	203318_s_at	3.4419	0.04
ALCAM	201952_at	3.4272	0.04
TNIK	213109_at	3.4225	0.04
SPG21	215383_x_at	3.4203	0.04
TRIM66	213748_at	3.4151	0.04
ARAP1	34206_at	3.4149	0.04
ALCAM	201951_at	3.4129	0.04
RAB11FIP2	203883_s_at	3.4053	0.04
PDGFRA	215305_at	3.3977	0.04
DBT	205370_x_at	3.3968	0.04
ACSM5	220061_at	3.393	0.04
TAOK3	220761_s_at	3.3897	0.04
SPTLC2	203128_at	3.3886	0.04
MBP	207323_s_at	3.3747	0.04
ABHD6	45288_at	3.374	0.04
PGF	215179_x_at	3.3705	0.04
SIRT3	221913_at	3.3567	0.04
ATP8B1	214594_x_at	3.3549	0.04
GRIA2	205358_at	3.3541	0.04
CSPG5	205344_at	3.3498	0.04
IDH2	210045_at	3.3469	0.04
TRAK1	214924_s_at	3.3406	0.05
CHD9	212616_at	3.3371	0.05
Negative Scores
Symbol	Probe	Score	q-Value
ARPC1A	200950_at	-4.3968	0
HSPH1	206976_s_at	-4.3706	0
GNAI3	201180_s_at	-4.2918	0
ARF1	208750_s_at	-4.236	0
SERTAD3	219382_at	-4.2268	0
C19orf50	200076_s_at	-4.1656	0
HSPH1	208744_x_at	-4.01	0
PSMA1	211746_x_at	-3.9724	0
PDAP1	202290_at	-3.9518	0
NDEL1	208093_s_at	-3.8697	0
RTCD1	203594_at	-3.8677	0
PMPCB	201682_at	-3.8497	0
DUS4L	205761_s_at	-3.8446	0
PSMA1	201676_x_at	-3.8126	0
PDIA4	211048_s_at	-3.8045	0
SLC25A6	212085_at	-3.7603	0
GTF2F2	209595_at	-3.7506	0
CSNK2B	201390_s_at	-3.7399	0
C1orf123	203197_s_at	-3.6951	0
USPL1	204190_at	-3.6274	0.01
STIP1	212009_s_at	-3.6192	0.01
SRPR	200917_s_at	-3.6074	0.01
TMEM70	219449_s_at	-3.586	0.01
FBL	211623_s_at	-3.5837	0.01
SNAP29	218327_s_at	-3.583	0.01
USO1	201831_s_at	-3.5644	0.01
SSX2IP	203018_s_at	-3.5537	0.01
TRRAP	214908_s_at	-3.5405	0.01
RPL22	220960_x_at	-3.5259	0.01
CGGBP1	206861_s_at	-3.5095	0.01
CD99	201028_s_at	-3.5039	0.01
KCMF1	217938_s_at	-3.4991	0.01
PLSCR3	56197_at	-3.4718	0.02
RPLP0	208856_x_at	-3.4549	0.02
NOL7	210097_s_at	-3.4404	0.02
SSX2IP	203017_s_at	-3.4301	0.02
ACP1	215227_x_at	-3.4273	0.02
MBD1	203353_s_at	-3.4142	0.02
PRDX6	200844_s_at	-3.3992	0.02
RPL21	200012_x_at	-3.3945	0.02
GGCT	215380_s_at	-3.3894	0.02
RPL8	200936_at	-3.3876	0.02
SARS	200802_at	-3.3818	0.02
NFIL3	203574_at	-3.3604	0.03
PIAS2	214442_s_at	-3.3118	0.03
NOL7	202882_x_at	-3.3101	0.03
AP1S1	205196_s_at	-3.3084	0.03
RPLP0	201033_x_at	-3.307	0.03
XPO4	218479_s_at	-3.3049	0.03
CUTA	221488_s_at	-3.3031	0.03
RPLP0	211720_x_at	-3.3021	0.03
SSX2IP	210871_x_at	-3.2991	0.03
DRG2	203267_s_at	-3.2991	0.03
SYPL1	201259_s_at	-3.2959	0.03
RPLP0	211972_x_at	-3.2808	0.03
RPS12	213377_x_at	-3.2657	0.03
DHX9	212107_s_at	-3.2649	0.03
RAD50	208393_s_at	-3.2634	0.03
DDOST	208675_s_at	-3.2513	0.03
SLC25A3	200030_s_at	-3.2492	0.03
TM9SF2	201078_at	-3.239	0.03
GNG5	207157_s_at	-3.2365	0.03
PSMC2	201068_s_at	-3.2349	0.03
STT3A	202223_at	-3.2316	0.03
DDX47	220890_s_at	-3.2119	0.03
HADH	201035_s_at	-3.2091	0.03
PDIA6	208638_at	-3.1963	0.03
TAF9	203893_at	-3.1902	0.03
HCCS	203746_s_at	-3.1895	0.03
UBE2D2	201345_s_at	-3.1683	0.04
ACP1	201629_s_at	-3.1587	0.04
HFE	211329_x_at	-3.1539	0.04
NID1	202008_s_at	-3.1527	0.04
ALG9	219374_s_at	-3.1434	0.04
RBBP4	217301_x_at	-3.0938	0.04
TMED5	202195_s_at	-3.0922	0.04
MED8	213696_s_at	-3.0915	0.04
POLR1D	218258_at	-3.0831	0.05
PSMA1	210759_s_at	-3.0827	0.05
DDT	202929_s_at	-3.0739	0.05
LAMP1	201552_at	-3.0712	0.05
NPM1	221691_x_at	-3.0704	0.05
SLC50A1	219125_s_at	-3.0624	0.05
ALDH3A2	202053_s_at	-3.0579	0.05
VAMP3	201337_s_at	-3.0511	0.05
RANBP9	216125_s_at	-3.0458	0.05
GNAI3	201179_s_at	-3.0433	0.05
DNAJB4	203811_s_at	-3.042	0.05
TAGLN2	210978_s_at	-3.0387	0.05
ZNF259	200054_at	-3.0386	0.05
CDK9	203198_at	-3.0365	0.05
ATP6AP2	201444_s_at	-3.0356	0.05
RPS2	217466_x_at	-3.0348	0.05
WARS2	218766_s_at	-3.0336	0.05
SGCE	204688_at	-3.0323	0.05
