# Supplementary material for: Machine-Based Morphologic Analysis of Glioblastoma Using Whole-Slide Pathology Images Uncovers Clinically Relevant Molecular Correlates
Source: PLoS One. 2013 Nov 13;8(11):e81049. doi: 10.1371/journal.pone.0081049 (PMC3827469; doi:10.1371/journal.pone.0081049)
Supplement: Table S11 — Gene ontology and biologic functions interpreted by DAVID databases. (XLS) [file pone.0081049.s016.xls]

## Sheet: MOC0_MOC1+2_Sig_DAVID
Annotation Cluster 1	Enrichment Score: 3.726666321014618
Category	Term	Count	%	PValue	Genes	List Total	Pop Hits	Pop Total	Fold Enrichment	Bonferroni	Benjamini	FDR
UP_SEQ_FEATURE	short sequence motif:LXXLL motif 1	6	2.40964	6.06569e-06	ASXL2, CHD9, NCOA3, PELP1, MED24, MED13	249	21	19113	21.9312	0.00564936	0.00564936	0.00949978
UP_SEQ_FEATURE	short sequence motif:LXXLL motif 2	6	2.40964	6.06569e-06	ASXL2, CHD9, NCOA3, PELP1, MED24, MED13	249	21	19113	21.9312	0.00564936	0.00564936	0.00949978
UP_SEQ_FEATURE	short sequence motif:LXXLL motif 3	4	1.60643	0.000329725	CHD9, NCOA3, PELP1, MED24	249	11	19113	27.9124	0.265095	0.0597437	0.515175
UP_SEQ_FEATURE	short sequence motif:LXXLL motif 5	3	1.20482	0.00337332	CHD9, PELP1, MED24	249	7	19113	32.8967	0.957404	0.325984	5.15468
UP_SEQ_FEATURE	short sequence motif:LXXLL motif 4	3	1.20482	0.00568458	CHD9, PELP1, MED24	249	9	19113	25.5863	0.995129	0.298805	8.54168
Annotation Cluster 2	Enrichment Score: 3.599401113379591
Category	Term	Count	%	PValue	Genes	List Total	Pop Hits	Pop Total	Fold Enrichment	Bonferroni	Benjamini	FDR
GOTERM_CC_FAT	GO:0031974~membrane-enclosed lumen	48	19.2771	2.56608e-05	E2F1, PACS2, LMNB2, SETD1B, TFEB, PDIA6, MED24, GNL3L, OGDH, CBX5, LONP2, DGCR8, ZNF148, PRPF8, RTF1, POU2F1, AATF, HSD17B4, BAZ2A, KPNB1, LUC7L3, PRPF40A, TERF1, SUOX, ANAPC2, OPA1, TSR1, MYO1C, SMG6, DDB1, SMAD5, GTF2H3, ARID1A, MED13, ARHGEF11, RSL1D1, SUZ12, HDAC4, DBT, PCF11, UBTF, ATXN7, POLDIP2, SMARCC2, TCF12, EP400, NCOR2, ACSM5	180	1856	12782	1.83649	0.00830518	0.00830518	0.0347033
GOTERM_CC_FAT	GO:0070013~intracellular organelle lumen	46	18.4739	4.16374e-05	E2F1, PACS2, LMNB2, SETD1B, TFEB, PDIA6, MED24, GNL3L, OGDH, CBX5, LONP2, DGCR8, ZNF148, PRPF8, RTF1, POU2F1, AATF, HSD17B4, BAZ2A, KPNB1, LUC7L3, PRPF40A, TERF1, ANAPC2, TSR1, MYO1C, SMG6, DDB1, SMAD5, GTF2H3, ARID1A, MED13, ARHGEF11, RSL1D1, SUZ12, HDAC4, DBT, PCF11, UBTF, ATXN7, POLDIP2, SMARCC2, TCF12, EP400, ACSM5, NCOR2	180	1779	12782	1.83615	0.0134413	0.00674337	0.0563041
GOTERM_CC_FAT	GO:0043233~organelle lumen	46	18.4739	7.26762e-05	E2F1, PACS2, LMNB2, SETD1B, TFEB, PDIA6, MED24, GNL3L, OGDH, CBX5, LONP2, DGCR8, ZNF148, PRPF8, RTF1, POU2F1, AATF, HSD17B4, BAZ2A, KPNB1, LUC7L3, PRPF40A, TERF1, ANAPC2, TSR1, MYO1C, SMG6, DDB1, SMAD5, GTF2H3, ARID1A, MED13, ARHGEF11, RSL1D1, SUZ12, HDAC4, DBT, PCF11, UBTF, ATXN7, POLDIP2, SMARCC2, TCF12, EP400, ACSM5, NCOR2	180	1820	12782	1.79479	0.0233439	0.00784263	0.0982574
GOTERM_CC_FAT	GO:0031981~nuclear lumen	38	15.261	0.000201324	E2F1, LMNB2, SETD1B, TFEB, MED24, GNL3L, CBX5, DGCR8, ZNF148, PRPF8, RTF1, POU2F1, AATF, BAZ2A, KPNB1, LUC7L3, TERF1, PRPF40A, ANAPC2, TSR1, MYO1C, SMG6, DDB1, SMAD5, GTF2H3, ARID1A, MED13, ARHGEF11, RSL1D1, SUZ12, HDAC4, PCF11, UBTF, ATXN7, SMARCC2, TCF12, EP400, NCOR2	180	1450	12782	1.86098	0.0633418	0.0130021	0.271968
GOTERM_CC_FAT	GO:0005654~nucleoplasm	26	10.4418	0.000570069	E2F1, SETD1B, TFEB, MED24, CBX5, PRPF8, RTF1, POU2F1, KPNB1, LUC7L3, PRPF40A, TERF1, ANAPC2, MYO1C, DDB1, SMAD5, GTF2H3, MED13, SUZ12, HDAC4, PCF11, UBTF, SMARCC2, TCF12, NCOR2, EP400	180	882	12782	2.0933	0.169166	0.0304154	0.768331
GOTERM_CC_FAT	GO:0044451~nucleoplasm part	19	7.63052	0.000788196	E2F1, SETD1B, SMAD5, TFEB, MED24, GTF2H3, MED13, CBX5, SUZ12, HDAC4, PCF11, PRPF8, SMARCC2, POU2F1, TCF12, NCOR2, LUC7L3, EP400, PRPF40A	180	555	12782	2.43101	0.226063	0.0359473	1.06087
GOTERM_CC_FAT	GO:0005730~nucleolus	19	7.63052	0.00906962	TSR1, MYO1C, SMG6, SETD1B, ARID1A, GNL3L, CBX5, ARHGEF11, RSL1D1, UBTF, DGCR8, ZNF148, ATXN7, RTF1, SMARCC2, AATF, BAZ2A, NCOR2, EP400	180	698	12782	1.93297	0.948237	0.236001	11.5945
Annotation Cluster 3	Enrichment Score: 3.103250767741198
Category	Term	Count	%	PValue	Genes	List Total	Pop Hits	Pop Total	Fold Enrichment	Bonferroni	Benjamini	FDR
GOTERM_CC_FAT	GO:0043232~intracellular non-membrane-bounded organelle	58	23.2932	0.000170296	GNL3L, GTSE1, CBX5, DGCR8, PAK2, ZNF148, RTF1, MICAL1, CAMSAP1L1, LRRFIP1, UBR4, ARID1A, DCTN1, ARHGEF11, PURA, RSL1D1, SUZ12, ARHGAP32, EPB41L1, MAST2, PLA2G6, PEBP1, ADAM17, DYNLRB1, ADD3, EP400, ADD1, RABGAP1, LMNB2, HAUS2, SETD1B, SEC62, CHD9, CYLD, CHD8, TTBK2, WIPF2, AATF, BAZ2A, TERF1, RPS24, KIF3B, TSR1, MYO1C, SMG6, WAPAL, ALMS1, EVL, FXR2, DBT, UBTF, ATXN7, SMARCC2, POLDIP2, CENPT, WDR1…	180	2596	12782	1.58653	0.0538468	0.0137424	0.230097
GOTERM_CC_FAT	GO:0043228~non-membrane-bounded organelle	58	23.2932	0.000170296	GNL3L, GTSE1, CBX5, DGCR8, PAK2, ZNF148, RTF1, MICAL1, CAMSAP1L1, LRRFIP1, UBR4, ARID1A, DCTN1, ARHGEF11, PURA, RSL1D1, SUZ12, ARHGAP32, EPB41L1, MAST2, PLA2G6, PEBP1, ADAM17, DYNLRB1, ADD3, EP400, ADD1, RABGAP1, LMNB2, HAUS2, SETD1B, SEC62, CHD9, CYLD, CHD8, TTBK2, WIPF2, AATF, BAZ2A, TERF1, RPS24, KIF3B, TSR1, MYO1C, SMG6, WAPAL, ALMS1, EVL, FXR2, DBT, UBTF, ATXN7, SMARCC2, POLDIP2, CENPT, WDR1…	180	2596	12782	1.58653	0.0538468	0.0137424	0.230097
GOTERM_CC_FAT	GO:0005856~cytoskeleton	30	12.0482	0.0168982	RABGAP1, LMNB2, HAUS2, SEC62, GTSE1, CYLD, PAK2, TTBK2, WIPF2, MICAL1, CAMSAP1L1, LRRFIP1, TERF1, KIF3B, MYO1C, UBR4, ALMS1, EVL, DCTN1, ARHGAP32, EPB41L1, MAST2, PEBP1, ADAM17, PLA2G6, WDR1, DYNLRB1, ADD3, SPTAN1, ADD1	180	1381	12782	1.5426	0.996069	0.346927	20.5879
Annotation Cluster 4	Enrichment Score: 2.6829950203213166
Category	Term	Count	%	PValue	Genes	List Total	Pop Hits	Pop Total	Fold Enrichment	Bonferroni	Benjamini	FDR
GOTERM_BP_FAT	GO:0016568~chromatin modification	14	5.62249	0.000200173	SETD1B, ARID1A, SUZ12, HDAC4, CHD9, CHD8, BPTF, ATXN7, SMARCC2, RTF1, CABIN1, BAZ2A, EP400, TERF1	199	274	13528	3.47343	0.249396	0.0352243	0.330243
SP_PIR_KEYWORDS	chromatin regulator	11	4.41767	0.000461082	SUZ12, HDAC4, CHD9, CHD8, BPTF, SETD1B, SMARCC2, CABIN1, ARID1A, BAZ2A, EP400	249	213	19235	3.98938	0.130817	0.0154572	0.615628
GOTERM_BP_FAT	GO:0051276~chromosome organization	18	7.22892	0.00078226	SMG6, SETD1B, ARID1A, CBX5, SUZ12, DCLRE1C, HDAC4, CHD9, CHD8, NIPBL, BPTF, ATXN7, RTF1, SMARCC2, CABIN1, BAZ2A, EP400, TERF1	199	485	13528	2.52297	0.674182	0.0892178	1.28475
GOTERM_BP_FAT	GO:0006338~chromatin remodeling	6	2.40964	0.00133165	HDAC4, CHD8, BPTF, SMARCC2, ARID1A, BAZ2A	199	56	13528	7.28356	0.851849	0.119532	2.17776
GOTERM_BP_FAT	GO:0006325~chromatin organization	15	6.0241	0.00136217	SETD1B, ARID1A, CBX5, SUZ12, HDAC4, CHD9, CHD8, BPTF, ATXN7, SMARCC2, RTF1, CABIN1, BAZ2A, EP400, TERF1	199	378	13528	2.69762	0.858197	0.114925	2.22714
GOTERM_BP_FAT	GO:0016570~histone modification	6	2.40964	0.0335201	SUZ12, HDAC4, ATXN7, RTF1, BAZ2A, EP400	199	122	13528	3.34327	1	0.646378	43.071
GOTERM_BP_FAT	GO:0016569~covalent chromatin modification	6	2.40964	0.0377203	SUZ12, HDAC4, ATXN7, RTF1, BAZ2A, EP400	199	126	13528	3.23714	1	0.667787	47.024
Annotation Cluster 5	Enrichment Score: 2.6120926716674715
Category	Term	Count	%	PValue	Genes	List Total	Pop Hits	Pop Total	Fold Enrichment	Bonferroni	Benjamini	FDR
SP_PIR_KEYWORDS	nucleus	90	36.1446	6.30389e-07	E2F1, ZNF292, XRCC2, MED24, GNL3L, HELZ, PHF20, CBX5, ZGPAT, DIP2A, PAK2, DGCR8, ZNF148, RTF1, LRRFIP1, NFIL3, KPNB1, LUC7L3, ZC3H7B, DDB1, TLE3, UBR4, GTF2H3, ARID1A, MED13, MBNL1, PRPF6, PURA, MXD4, RSL1D1, SUZ12, DCLRE1C, PSMA1, PCF11, AQR, BPTF, TRIM33, NCOA3, NAB1, CPSF7, ZNF710, THOC2, EP400, FBXO11, PTOV1, ZNF611, UBE3A, LMNB2, NEK1, SETD1B, TFEB, CHD9, CHD8, NIPBL, PELP1, PRPF8, POU2F1, Z…	249	4283	19235	1.62326	0.00019162	6.38774e-05	0.000844088
GOTERM_BP_FAT	GO:0010605~negative regulation of macromolecule metabolic process	28	11.245	9.00691e-06	E2F1, CBX5, ZGPAT, DGCR8, ZNF148, ATP8B1, POU2F1, AATF, LRRFIP1, BAZ2A, FGF2, TCF25, PSMD7, TERF1, PRKCA, ANAPC2, MXD4, PURA, SUZ12, HDAC4, PSMA1, BPTF, TRIM33, SMARCC2, NAB1, PEBP1, CLN8, NCOR2	199	734	13528	2.59324	0.012824	0.012824	0.0148815
SP_PIR_KEYWORDS	repressor	19	7.63052	1.4985e-05	ASXL2, TCF7, TLE3, CNOT1, MED13, MXD4, SUZ12, HDAC4, ZGPAT, CHD8, TRIM33, PELP1, ZNF148, NAB1, LRRFIP1, NFIL3, TCF25, BAZ2A, NCOR2	249	435	19235	3.37409	0.0045451	0.000758956	0.020063
GOTERM_BP_FAT	GO:0010558~negative regulation of macromolecule biosynthetic process	22	8.83534	5.24209e-05	PRKCA, E2F1, MXD4, PURA, CBX5, SUZ12, HDAC4, ZGPAT, BPTF, TRIM33, ZNF148, NAB1, SMARCC2, POU2F1, ATP8B1, AATF, LRRFIP1, FGF2, BAZ2A, TCF25, NCOR2, TERF1	199	547	13528	2.73411	0.0723688	0.0368639	0.0865825
GOTERM_BP_FAT	GO:0031327~negative regulation of cellular biosynthetic process	22	8.83534	7.52217e-05	PRKCA, E2F1, MXD4, PURA, CBX5, SUZ12, HDAC4, ZGPAT, BPTF, TRIM33, ZNF148, NAB1, SMARCC2, POU2F1, ATP8B1, AATF, LRRFIP1, FGF2, BAZ2A, TCF25, NCOR2, TERF1	199	561	13528	2.66588	0.10219	0.0352944	0.12422
GOTERM_BP_FAT	GO:0009890~negative regulation of biosynthetic process	22	8.83534	0.000101406	PRKCA, E2F1, MXD4, PURA, CBX5, SUZ12, HDAC4, ZGPAT, BPTF, TRIM33, ZNF148, NAB1, SMARCC2, POU2F1, ATP8B1, AATF, LRRFIP1, FGF2, BAZ2A, TCF25, NCOR2, TERF1	199	573	13528	2.61005	0.135256	0.0356783	0.167426
GOTERM_BP_FAT	GO:0016481~negative regulation of transcription	19	7.63052	0.000141066	E2F1, MXD4, PURA, CBX5, SUZ12, HDAC4, ZGPAT, TRIM33, BPTF, ZNF148, NAB1, SMARCC2, POU2F1, ATP8B1, LRRFIP1, FGF2, BAZ2A, TCF25, NCOR2	199	459	13528	2.81398	0.183038	0.039626	0.232836
GOTERM_BP_FAT	GO:0010629~negative regulation of gene expression	20	8.03213	0.0001532	E2F1, MXD4, PURA, CBX5, SUZ12, HDAC4, ZGPAT, BPTF, TRIM33, DGCR8, ZNF148, NAB1, SMARCC2, POU2F1, ATP8B1, LRRFIP1, FGF2, BAZ2A, TCF25, NCOR2	199	504	13528	2.69762	0.197122	0.0359306	0.252839
GOTERM_BP_FAT	GO:0045934~negative regulation of nucleobase, nucleoside, nucleotide and nucleic acid metabolic process	20	8.03213	0.000187506	E2F1, MXD4, PURA, CBX5, SUZ12, HDAC4, ZGPAT, BPTF, TRIM33, ZNF148, NAB1, SMARCC2, POU2F1, ATP8B1, LRRFIP1, FGF2, BAZ2A, TCF25, NCOR2, TERF1	199	512	13528	2.65546	0.235644	0.0376613	0.309375
GOTERM_BP_FAT	GO:0051172~negative regulation of nitrogen compound metabolic process	20	8.03213	0.000222888	E2F1, MXD4, PURA, CBX5, SUZ12, HDAC4, ZGPAT, BPTF, TRIM33, ZNF148, NAB1, SMARCC2, POU2F1, ATP8B1, LRRFIP1, FGF2, BAZ2A, TCF25, NCOR2, TERF1	199	519	13528	2.61965	0.27344	0.0348701	0.367652
GOTERM_BP_FAT	GO:0045892~negative regulation of transcription, DNA-dependent	15	6.0241	0.000764142	E2F1, PURA, CBX5, MXD4, SUZ12, HDAC4, ZGPAT, BPTF, ZNF148, SMARCC2, POU2F1, TCF25, BAZ2A, FGF2, NCOR2	199	356	13528	2.86432	0.665606	0.103757	1.25517
GOTERM_BP_FAT	GO:0051253~negative regulation of RNA metabolic process	15	6.0241	0.000898417	E2F1, PURA, CBX5, MXD4, SUZ12, HDAC4, ZGPAT, BPTF, ZNF148, SMARCC2, POU2F1, TCF25, BAZ2A, FGF2, NCOR2	199	362	13528	2.81685	0.724181	0.0878955	1.47419
SP_PIR_KEYWORDS	Transcription	44	17.6707	0.00111757	E2F1, PTOV1, ZNF292, ZNF611, SETD1B, TFEB, MED24, PHF20, CNOT1, CHD9, ZGPAT, CHD8, PELP1, ZNF148, RTF1, POU2F1, LRRFIP1, ZNF268, NFIL3, BAZ2A, TCF25, ASXL2, TCF7, SMAD5, TLE3, ZNF160, GTF2H3, ARID1A, MED13, PURA, MXD4, SUZ12, HDAC4, RPAP1, UBTF, NCOA3, BPTF, TRIM33, ATXN7, NAB1, SMARCC2, ZNF710, TCF12, NCOR2	249	2071	19235	1.64121	0.288181	0.0258097	1.48611
GOTERM_BP_FAT	GO:0045893~positive regulation of transcription, DNA-dependent	17	6.82731	0.00175399	E2F1, SMAD5, TFEB, ARID1A, MED13, PRPF6, ARHGEF11, HDAC4, CHD8, NCOA3, BPTF, ZNF148, ATXN7, SMARCC2, POU2F1, AATF, FGF2	199	477	13528	2.42276	0.919192	0.137553	2.85909
GOTERM_BP_FAT	GO:0051254~positive regulation of RNA metabolic process	17	6.82731	0.00190889	E2F1, SMAD5, TFEB, ARID1A, MED13, PRPF6, ARHGEF11, HDAC4, CHD8, NCOA3, BPTF, ZNF148, ATXN7, SMARCC2, POU2F1, AATF, FGF2	199	481	13528	2.40262	0.935304	0.14111	3.10786
GOTERM_BP_FAT	GO:0006357~regulation of transcription from RNA polymerase II promoter	22	8.83534	0.0022565	E2F1, TCF7, SMAD5, TFEB, MED13, PRPF6, MXD4, SUZ12, CIAO1, HDAC4, CHD8, BPTF, ZNF148, ATXN7, SMARCC2, POU2F1, AATF, LRRFIP1, FGF2, TCF12, TCF25, NCOR2	199	727	13528	2.05716	0.960727	0.156655	3.66393
SP_PIR_KEYWORDS	transcription regulation	42	16.8675	0.0023794	E2F1, PTOV1, ZNF292, ZNF611, SETD1B, TFEB, MED24, PHF20, CNOT1, CHD9, ZGPAT, CHD8, ZNF148, RTF1, POU2F1, LRRFIP1, ZNF268, NFIL3, BAZ2A, TCF25, ASXL2, TCF7, SMAD5, TLE3, ZNF160, GTF2H3, ARID1A, MED13, PURA, MXD4, SUZ12, HDAC4, UBTF, NCOA3, BPTF, TRIM33, ATXN7, NAB1, SMARCC2, ZNF710, TCF12, NCOR2	249	2026	19235	1.60141	0.515288	0.0504135	3.13948
GOTERM_BP_FAT	GO:0051252~regulation of RNA metabolic process	40	16.0643	0.00808339	E2F1, ZNF611, TFEB, MED24, CBX5, ZGPAT, CHD8, ZNF148, POU2F1, CSDE1, AATF, LRRFIP1, ZNF268, NFIL3, BAZ2A, TCF25, FGF2, TCF7, SMAD5, TLE3, ZNF160, GTF2H3, ARID1A, MBNL1, MED13, PRPF6, PURA, ARHGEF11, MXD4, CIAO1, SUZ12, HDAC4, UBTF, NCOA3, BPTF, ATXN7, NAB1, SMARCC2, TCF12, NCOR2	199	1813	13528	1.49983	0.999991	0.410607	12.5505
GOTERM_BP_FAT	GO:0045941~positive regulation of transcription	17	6.82731	0.00877302	E2F1, SMAD5, TFEB, ARID1A, MED13, PRPF6, ARHGEF11, HDAC4, CHD8, NCOA3, BPTF, ZNF148, ATXN7, SMARCC2, POU2F1, AATF, FGF2	199	564	13528	2.04904	0.999997	0.422478	13.5497
GOTERM_BP_FAT	GO:0006355~regulation of transcription, DNA-dependent	39	15.6627	0.00949792	E2F1, ZNF611, TFEB, MED24, CBX5, ZGPAT, CHD8, ZNF148, POU2F1, CSDE1, AATF, LRRFIP1, ZNF268, NFIL3, BAZ2A, TCF25, FGF2, TCF7, SMAD5, TLE3, ZNF160, GTF2H3, ARID1A, MED13, PRPF6, PURA, ARHGEF11, MXD4, CIAO1, SUZ12, HDAC4, UBTF, NCOA3, BPTF, ATXN7, NAB1, SMARCC2, TCF12, NCOR2	199	1773	13528	1.49533	0.999999	0.42133	14.5885
GOTERM_BP_FAT	GO:0010628~positive regulation of gene expression	17	6.82731	0.0114344	E2F1, SMAD5, TFEB, ARID1A, MED13, PRPF6, ARHGEF11, HDAC4, CHD8, NCOA3, BPTF, ZNF148, ATXN7, SMARCC2, POU2F1, AATF, FGF2	199	581	13528	1.98908	1	0.444877	17.3061
GOTERM_BP_FAT	GO:0051173~positive regulation of nitrogen compound metabolic process	18	7.22892	0.0136373	E2F1, SMAD5, TFEB, ARID1A, MED13, PRPF6, ARHGEF11, HDAC4, CHD8, NCOA3, BPTF, ZNF148, ATXN7, SMARCC2, POU2F1, PEBP1, AATF, FGF2	199	644	13528	1.90006	1	0.492627	20.2989
GOTERM_BP_FAT	GO:0010604~positive regulation of macromolecule metabolic process	22	8.83534	0.0140852	PRKCA, E2F1, ANAPC2, SMAD5, TFEB, ARID1A, MED13, PRPF6, ARHGEF11, HDAC4, PSMA1, CHD8, NCOA3, BPTF, ZNF148, ATXN7, SMARCC2, POU2F1, ADAM17, AATF, FGF2, PSMD7	199	857	13528	1.74511	1	0.492158	20.8948
GOTERM_MF_FAT	GO:0016563~transcription activator activity	13	5.22088	0.0145044	E2F1, SMAD5, MED24, ARID1A, MED13, PRPF6, HDAC4, CHD8, NCOA3, ZNF148, SMARCC2, POU2F1, TCF12	186	410	12983	2.2132	0.995947	0.325271	18.2932
GOTERM_MF_FAT	GO:0016564~transcription repressor activity	11	4.41767	0.0150776	E2F1, HDAC4, CHD8, ZNF148, NAB1, POU2F1, LRRFIP1, NFIL3, NCOR2, MXD4, CBX5	186	316	12983	2.42978	0.996745	0.317393	18.9479
GOTERM_BP_FAT	GO:0006350~transcription	43	17.2691	0.0197539	E2F1, PTOV1, ZNF292, ZNF611, SETD1B, TFEB, MED24, PHF20, CNOT1, CHD9, CHD8, PELP1, ZNF148, RTF1, POU2F1, LRRFIP1, ZNF268, NFIL3, BAZ2A, TCF25, ASXL2, TCF7, SMAD5, TLE3, ZNF160, GTF2H3, ARID1A, MED13, PURA, MXD4, SUZ12, HDAC4, RPAP1, UBTF, NCOA3, BPTF, TRIM33, ATXN7, NAB1, SMARCC2, ZNF710, TCF12, NCOR2	199	2101	13528	1.39131	1	0.548051	28.084
GOTERM_BP_FAT	GO:0045944~positive regulation of transcription from RNA polymerase II promoter	12	4.81928	0.0205346	E2F1, HDAC4, CHD8, ZNF148, ATXN7, SMAD5, POU2F1, TFEB, AATF, MED13, FGF2, PRPF6	199	371	13528	2.19881	1	0.542707	29.0245
GOTERM_BP_FAT	GO:0045935~positive regulation of nucleobase, nucleoside, nucleotide and nucleic acid metabolic process	17	6.82731	0.0210433	E2F1, SMAD5, TFEB, ARID1A, MED13, PRPF6, ARHGEF11, HDAC4, CHD8, NCOA3, BPTF, ZNF148, ATXN7, SMARCC2, POU2F1, AATF, FGF2	199	624	13528	1.85202	1	0.542262	29.6312
GOTERM_BP_FAT	GO:0045449~regulation of transcription	51	20.4819	0.0214353	E2F1, ZNF292, MED24, PHF20, CNOT1, CBX5, ZGPAT, ZNF148, RTF1, ATP8B1, LRRFIP1, NFIL3, FGF2, TLE3, GTF2H3, ARID1A, MED13, PRPF6, MXD4, ARHGEF11, PURA, CIAO1, SUZ12, NCOA3, TRIM33, BPTF, NAB1, ZNF710, PTOV1, ZNF611, SETD1B, TFEB, CHD9, CHD8, POU2F1, CSDE1, AATF, ZNF268, BAZ2A, TCF25, TERF1, ASXL2, TCF7, SMAD5, ZNF160, HDAC4, UBTF, ATXN7, SMARCC2, TCF12, NCOR2	199	2601	13528	1.33294	1	0.53988	30.0953
GOTERM_BP_FAT	GO:0010557~positive regulation of macromolecule biosynthetic process	17	6.82731	0.0307557	E2F1, SMAD5, TFEB, ARID1A, MED13, PRPF6, ARHGEF11, HDAC4, CHD8, NCOA3, BPTF, ZNF148, ATXN7, SMARCC2, POU2F1, AATF, FGF2	199	654	13528	1.76706	1	0.630194	40.3199
GOTERM_BP_FAT	GO:0031328~positive regulation of cellular biosynthetic process	17	6.82731	0.0439388	E2F1, SMAD5, TFEB, ARID1A, MED13, PRPF6, ARHGEF11, HDAC4, CHD8, NCOA3, BPTF, ZNF148, ATXN7, SMARCC2, POU2F1, AATF, FGF2	199	685	13528	1.68709	1	0.703259	52.4057
GOTERM_BP_FAT	GO:0009891~positive regulation of biosynthetic process	17	6.82731	0.0489478	E2F1, SMAD5, TFEB, ARID1A, MED13, PRPF6, ARHGEF11, HDAC4, CHD8, NCOA3, BPTF, ZNF148, ATXN7, SMARCC2, POU2F1, AATF, FGF2	199	695	13528	1.66282	1	0.716829	56.3626
GOTERM_MF_FAT	GO:0030528~transcription regulator activity	30	12.0482	0.0585007	E2F1, TFEB, MED24, CBX5, ZGPAT, CHD8, ZNF148, POU2F1, AATF, LRRFIP1, NFIL3, ZNF268, BAZ2A, TCF25, TCF7, SMAD5, GTF2H3, ARID1A, MED13, PRPF6, MXD4, PURA, HDAC4, UBTF, BPTF, NCOA3, SMARCC2, NAB1, TCF12, NCOR2	186	1512	12983	1.38494	1	0.582756	56.5502
SP_PIR_KEYWORDS	dna-binding	32	12.8514	0.0864487	E2F1, ZNF611, ZNF292, XRCC2, TFEB, PHF20, CHD9, ZGPAT, CHD8, ZNF148, POU2F1, LRRFIP1, ZNF268, NFIL3, BAZ2A, TCF25, LUC7L3, TERF1, TCF7, SMG6, DDB1, ZNF160, ARID1A, PURA, MXD4, RPAP1, UBTF, TRIM33, ZNF710, TCF12, NCOR2, EP400	249	1868	19235	1.32332	1	0.533972	70.2002
GOTERM_BP_FAT	GO:0000122~negative regulation of transcription from RNA polymerase II promoter	8	3.21285	0.0962011	E2F1, SUZ12, HDAC4, BPTF, ZNF148, TCF25, NCOR2, MXD4	199	266	13528	2.04451	1	0.858962	81.2003
GOTERM_MF_FAT	GO:0003677~DNA binding	41	16.4659	0.114181	E2F1, ZNF292, ZNF611, XRCC2, TFEB, PHF20, CHD9, ZGPAT, CHD8, ZNF148, RTF1, CSDE1, POU2F1, AATF, LRRFIP1, ZNF268, NFIL3, BAZ2A, TCF25, LUC7L3, TERF1, TCF7, SMG6, DDB1, SMAD5, ZNF160, GTF2H3, ARID1A, PURA, MXD4, HDAC4, RPAP1, UBTF, TRIM33, BPTF, SMARCC2, ZNF710, CENPT, TCF12, EP400, NCOR2	186	2331	12983	1.22773	1	0.672033	81.2977
Annotation Cluster 6	Enrichment Score: 2.3202672156058437
Category	Term	Count	%	PValue	Genes	List Total	Pop Hits	Pop Total	Fold Enrichment	Bonferroni	Benjamini	FDR
GOTERM_CC_FAT	GO:0005768~endosome	13	5.22088	0.00160866	SCAMP1, RAB7A, CLCN3, VAC14, RAB5B, SNX27, CHMP7, ATP1A2, VPS33B, RAB11FIP2, ARHGAP32, PIKFYVE, SPG21	180	315	12782	2.93062	0.407401	0.0633116	2.1541
GOTERM_CC_FAT	GO:0010008~endosome membrane	5	2.00803	0.00824834	SCAMP1, ARHGAP32, VAC14, PIKFYVE, CHMP7	180	57	12782	6.22904	0.932243	0.235996	10.5983
GOTERM_CC_FAT	GO:0044440~endosomal part	5	2.00803	0.00824834	SCAMP1, ARHGAP32, VAC14, PIKFYVE, CHMP7	180	57	12782	6.22904	0.932243	0.235996	10.5983
Annotation Cluster 7	Enrichment Score: 2.2635696388365716
Category	Term	Count	%	PValue	Genes	List Total	Pop Hits	Pop Total	Fold Enrichment	Bonferroni	Benjamini	FDR
SP_PIR_KEYWORDS	protein transport	22	8.83534	1.41153e-06	EIF4ENIF1, SCAMP1, RAB7A, SEC31B, MYO1C, RAB5B, SNX27, IPO13, CHMP7, VPS33B, SEC62, TIMM22, RAB11FIP2, AP1S1, ARF1, GORASP1, STX16, TMED10, DOPEY2, TRAM1, KPNB1, TNPO3	249	485	19235	3.50408	0.000429013	0.000107271	0.00189002
GOTERM_BP_FAT	GO:0015031~protein transport	24	9.63855	0.000776107	EIF4ENIF1, SCAMP1, RAB7A, SEC31B, MYO1C, RAB5B, SNX27, IPO13, CHMP7, VPS33B, SEC62, TIMM22, RAB11FIP2, AP1S1, LONP2, ARF1, GORASP1, STX16, TMED10, DOPEY2, FGF2, TRAM1, KPNB1, TNPO3	199	762	13528	2.1411	0.671295	0.0961979	1.27471
GOTERM_BP_FAT	GO:0045184~establishment of protein localization	24	9.63855	0.00087819	EIF4ENIF1, SCAMP1, RAB7A, SEC31B, MYO1C, RAB5B, SNX27, IPO13, CHMP7, VPS33B, SEC62, TIMM22, RAB11FIP2, AP1S1, LONP2, ARF1, GORASP1, STX16, TMED10, DOPEY2, FGF2, TRAM1, KPNB1, TNPO3	199	769	13528	2.12161	0.716062	0.0923043	1.44123
GOTERM_BP_FAT	GO:0008104~protein localization	25	10.0402	0.0024285	RAB7A, SEC31B, RAB5B, CHMP7, VPS33B, SEC62, AP1S1, LONP2, GORASP1, PIKFYVE, STX16, TMED10, DOPEY2, FGF2, KPNB1, TRAM1, TNPO3, SCAMP1, EIF4ENIF1, MYO1C, IPO13, SNX27, TIMM22, RAB11FIP2, ARF1	199	882	13528	1.92687	0.969324	0.159883	3.93799
GOTERM_BP_FAT	GO:0046907~intracellular transport	19	7.63052	0.00787028	SCAMP1, KIF3B, OPA1, SMG6, IPO13, CHMP7, SMG7, SEC62, AP1S1, LONP2, ARF1, PIKFYVE, STX16, TMED10, DOPEY2, THOC2, FGF2, TRAM1, KPNB1	199	657	13528	1.96593	0.999988	0.416772	12.2395
SP_PIR_KEYWORDS	transport	32	12.8514	0.0252143	RAB7A, CLCN3, SEC31B, RAB5B, SLC38A7, CHMP7, VPS33B, SEC62, AP1S1, SLC23A2, GORASP1, STX16, TMED10, DOPEY2, KPNB1, TRAM1, TNPO3, SCAMP1, EIF4ENIF1, MYO1C, SNX27, IPO13, ATP1A2, HERC1, TIMM22, RAB11FIP2, ARF1, KCNJ8, SDHC, SLC35E1, THOC2, CLCN7	249	1670	19235	1.48022	0.999575	0.286477	28.9615
GOTERM_BP_FAT	GO:0016192~vesicle-mediated transport	13	5.22088	0.139161	SCAMP1, RAB7A, SEC31B, CYTH1, CHMP7, VPS33B, AP1S1, ARF1, PIKFYVE, STX16, TMED10, DOPEY2, VAMP3	199	576	13528	1.53427	1	0.893199	91.5922
GOTERM_BP_FAT	GO:0034613~cellular protein localization	9	3.61446	0.254469	AP1S1, LONP2, IPO13, STX16, PIKFYVE, KPNB1, TRAM1, FGF2, SEC62	199	411	13528	1.48861	1	0.943993	99.2189
GOTERM_BP_FAT	GO:0070727~cellular macromolecule localization	9	3.61446	0.25855	AP1S1, LONP2, IPO13, STX16, PIKFYVE, KPNB1, TRAM1, FGF2, SEC62	199	414	13528	1.47782	1	0.942609	99.2867
Annotation Cluster 8	Enrichment Score: 1.901828788224535
Category	Term	Count	%	PValue	Genes	List Total	Pop Hits	Pop Total	Fold Enrichment	Bonferroni	Benjamini	FDR
UP_SEQ_FEATURE	short sequence motif:LXXLL motif 1	6	2.40964	6.06569e-06	ASXL2, CHD9, NCOA3, PELP1, MED24, MED13	249	21	19113	21.9312	0.00564936	0.00564936	0.00949978
UP_SEQ_FEATURE	short sequence motif:LXXLL motif 2	6	2.40964	6.06569e-06	ASXL2, CHD9, NCOA3, PELP1, MED24, MED13	249	21	19113	21.9312	0.00564936	0.00564936	0.00949978
GOTERM_BP_FAT	GO:0030521~androgen receptor signaling pathway	4	1.60643	0.0154666	NCOA3, MED24, ARID1A, MED13	199	36	13528	7.55332	1	0.513511	22.7064
GOTERM_BP_FAT	GO:0030518~steroid hormone receptor signaling pathway	4	1.60643	0.0530146	NCOA3, MED24, ARID1A, MED13	199	58	13528	4.68827	1	0.733668	59.3456
GOTERM_MF_FAT	GO:0046966~thyroid hormone receptor binding	3	1.20482	0.0758211	NCOA3, MED24, MED13	186	32	12983	6.54385	1	0.616691	66.389
GOTERM_MF_FAT	GO:0030374~ligand-dependent nuclear receptor transcription coactivator activity	3	1.20482	0.0928646	NCOA3, MED24, MED13	186	36	12983	5.81676	1	0.65	74.0165
GOTERM_MF_FAT	GO:0035257~nuclear hormone receptor binding	4	1.60643	0.0971637	NCOA3, MED24, MED13, PRPF6	186	77	12983	3.62603	1	0.657131	75.6684
GOTERM_BP_FAT	GO:0030522~intracellular receptor-mediated signaling pathway	4	1.60643	0.0972679	NCOA3, MED24, ARID1A, MED13	199	75	13528	3.62559	1	0.854772	81.5636
GOTERM_MF_FAT	GO:0051427~hormone receptor binding	4	1.60643	0.130625	NCOA3, MED24, MED13, PRPF6	186	88	12983	3.17278	1	0.706908	85.5665
GOTERM_MF_FAT	GO:0003713~transcription coactivator activity	5	2.00803	0.365614	NCOA3, SMARCC2, MED24, MED13, PRPF6	186	214	12983	1.63087	1	0.922755	99.8151
Annotation Cluster 9	Enrichment Score: 1.819183908879936
Category	Term	Count	%	PValue	Genes	List Total	Pop Hits	Pop Total	Fold Enrichment	Bonferroni	Benjamini	FDR
SP_PIR_KEYWORDS	nucleotide-binding	39	15.6627	0.000497662	RAB7A, FGFR1, CLCN3, ABCF2, RAB5B, NEK1, HELZ, GNL3L, EPHB2, CHD9, CHD8, PRKAR2A, LONP2, TTBK2, PAK2, AAK1, PIKFYVE, ATP8B1, PRKCA, GTPBP1, KIF3B, OPA1, MYO1C, MAT2A, TAOK1, TAOK3, PKN2, WNK1, ATP1A2, NME7, GAK, UBE2O, MAST2, ARF1, RIOK3, PEBP1, CLCN7, ACSM5, EP400	249	1686	19235	1.7869	0.140433	0.0150188	0.664319
SP_PIR_KEYWORDS	atp-binding	32	12.8514	0.000953179	FGFR1, CLCN3, ABCF2, NEK1, HELZ, EPHB2, CHD9, CHD8, LONP2, TTBK2, PAK2, AAK1, PIKFYVE, ATP8B1, PRKCA, KIF3B, MYO1C, MAT2A, TAOK1, TAOK3, WNK1, PKN2, ATP1A2, NME7, GAK, UBE2O, MAST2, RIOK3, PEBP1, CLCN7, ACSM5, EP400	249	1326	19235	1.86423	0.251665	0.0238692	1.2688
GOTERM_MF_FAT	GO:0032553~ribonucleotide binding	42	16.8675	0.00196615	RAB7A, FGFR1, CLCN3, ABCF2, XRCC2, RAB5B, NEK1, HELZ, GNL3L, EPHB2, CHD9, CHD8, PRKAR2A, LONP2, TTBK2, PAK2, AAK1, PIKFYVE, ATP8B1, EIF2B2, PRKCA, GTPBP1, KIF3B, OPA1, MYO1C, MAT2A, TAOK1, TAOK3, PKN2, WNK1, ATP1A2, NME7, GAK, UBE2O, MAST2, ARF1, KCNJ8, RIOK3, PEBP1, CLCN7, EP400, ACSM5	186	1836	12983	1.59676	0.523824	0.309945	2.68474
GOTERM_MF_FAT	GO:0032555~purine ribonucleotide binding	42	16.8675	0.00196615	RAB7A, FGFR1, CLCN3, ABCF2, XRCC2, RAB5B, NEK1, HELZ, GNL3L, EPHB2, CHD9, CHD8, PRKAR2A, LONP2, TTBK2, PAK2, AAK1, PIKFYVE, ATP8B1, EIF2B2, PRKCA, GTPBP1, KIF3B, OPA1, MYO1C, MAT2A, TAOK1, TAOK3, PKN2, WNK1, ATP1A2, NME7, GAK, UBE2O, MAST2, ARF1, KCNJ8, RIOK3, PEBP1, CLCN7, EP400, ACSM5	186	1836	12983	1.59676	0.523824	0.309945	2.68474
GOTERM_MF_FAT	GO:0032559~adenyl ribonucleotide binding	36	14.4578	0.00208795	FGFR1, CLCN3, ABCF2, XRCC2, NEK1, HELZ, EPHB2, CHD9, CHD8, PRKAR2A, LONP2, TTBK2, PAK2, AAK1, PIKFYVE, ATP8B1, EIF2B2, PRKCA, KIF3B, MYO1C, MAT2A, TAOK1, TAOK3, PKN2, WNK1, ATP1A2, NME7, GAK, UBE2O, MAST2, KCNJ8, RIOK3, PEBP1, CLCN7, ACSM5, EP400	186	1497	12983	1.67858	0.545238	0.230997	2.84883
GOTERM_MF_FAT	GO:0005524~ATP binding	35	14.0562	0.00313865	FGFR1, CLCN3, ABCF2, XRCC2, NEK1, HELZ, EPHB2, CHD9, CHD8, LONP2, TTBK2, PAK2, AAK1, PIKFYVE, ATP8B1, EIF2B2, PRKCA, KIF3B, MYO1C, MAT2A, TAOK1, TAOK3, WNK1, PKN2, ATP1A2, NME7, GAK, UBE2O, MAST2, KCNJ8, RIOK3, PEBP1, CLCN7, ACSM5, EP400	186	1477	12983	1.65405	0.694294	0.256423	4.25377
UP_SEQ_FEATURE	nucleotide phosphate-binding region:ATP	24	9.63855	0.00353557	PRKCA, FGFR1, CLCN3, KIF3B, MYO1C, MAT2A, TAOK1, NEK1, TAOK3, PKN2, WNK1, HELZ, EPHB2, CHD9, CHD8, LONP2, MAST2, TTBK2, PAK2, RIOK3, AAK1, CLCN7, ACSM5, EP400	249	962	19113	1.91499	0.963413	0.307581	5.39623
GOTERM_MF_FAT	GO:0017076~purine nucleotide binding	42	16.8675	0.0043821	RAB7A, FGFR1, CLCN3, ABCF2, XRCC2, RAB5B, NEK1, HELZ, GNL3L, EPHB2, CHD9, CHD8, PRKAR2A, LONP2, TTBK2, PAK2, AAK1, PIKFYVE, ATP8B1, EIF2B2, PRKCA, GTPBP1, KIF3B, OPA1, MYO1C, MAT2A, TAOK1, TAOK3, PKN2, WNK1, ATP1A2, NME7, GAK, UBE2O, MAST2, ARF1, KCNJ8, RIOK3, PEBP1, CLCN7, EP400, ACSM5	186	1918	12983	1.52849	0.809038	0.281893	5.89209
GOTERM_MF_FAT	GO:0030554~adenyl nucleotide binding	36	14.4578	0.00489604	FGFR1, CLCN3, ABCF2, XRCC2, NEK1, HELZ, EPHB2, CHD9, CHD8, PRKAR2A, LONP2, TTBK2, PAK2, AAK1, PIKFYVE, ATP8B1, EIF2B2, PRKCA, KIF3B, MYO1C, MAT2A, TAOK1, TAOK3, PKN2, WNK1, ATP1A2, NME7, GAK, UBE2O, MAST2, KCNJ8, RIOK3, PEBP1, CLCN7, ACSM5, EP400	186	1577	12983	1.59343	0.842816	0.265371	6.5616
UP_SEQ_FEATURE	binding site:ATP	16	6.4257	0.00494916	PRKCA, FGFR1, MAT2A, TAOK1, NEK1, TAOK3, WNK1, PKN2, NME7, EPHB2, MAST2, TTBK2, PAK2, RIOK3, AAK1, ACSM5	249	542	19113	2.26595	0.990284	0.29985	7.47646
GOTERM_MF_FAT	GO:0001883~purine nucleoside binding	36	14.4578	0.00620337	FGFR1, CLCN3, ABCF2, XRCC2, NEK1, HELZ, EPHB2, CHD9, CHD8, PRKAR2A, LONP2, TTBK2, PAK2, AAK1, PIKFYVE, ATP8B1, EIF2B2, PRKCA, KIF3B, MYO1C, MAT2A, TAOK1, TAOK3, PKN2, WNK1, ATP1A2, NME7, GAK, UBE2O, MAST2, KCNJ8, RIOK3, PEBP1, CLCN7, ACSM5, EP400	186	1601	12983	1.56954	0.904244	0.25416	8.24482
GOTERM_MF_FAT	GO:0001882~nucleoside binding	36	14.4578	0.00689487	FGFR1, CLCN3, ABCF2, XRCC2, NEK1, HELZ, EPHB2, CHD9, CHD8, PRKAR2A, LONP2, TTBK2, PAK2, AAK1, PIKFYVE, ATP8B1, EIF2B2, PRKCA, KIF3B, MYO1C, MAT2A, TAOK1, TAOK3, PKN2, WNK1, ATP1A2, NME7, GAK, UBE2O, MAST2, KCNJ8, RIOK3, PEBP1, CLCN7, ACSM5, EP400	186	1612	12983	1.55883	0.926345	0.229593	9.12371
UP_SEQ_FEATURE	domain:Protein kinase	14	5.62249	0.00850909	PRKCA, FGFR1, TAOK1, NEK1, TAOK3, WNK1, PKN2, EPHB2, GAK, MAST2, TTBK2, PAK2, RIOK3, AAK1	249	469	19113	2.29131	0.999658	0.392768	12.5271
GOTERM_MF_FAT	GO:0004674~protein serine/threonine kinase activity	14	5.62249	0.00865333	PRKCA, BRD2, TAOK1, NEK1, TAOK3, WNK1, PKN2, GTF2H3, GAK, MAST2, TTBK2, PAK2, RIOK3, AAK1	186	430	12983	2.27259	0.96224	0.257597	11.3237
GOTERM_MF_FAT	GO:0000166~nucleotide binding	46	18.4739	0.00907109	RAB7A, FGFR1, CLCN3, ABCF2, XRCC2, RAB5B, SETD1B, NEK1, HELZ, GNL3L, EPHB2, CHD9, PRKAR2A, CHD8, LONP2, TTBK2, PAK2, AAK1, PIKFYVE, ATP8B1, EIF2B2, RPS24, PRKCA, GTPBP1, KIF3B, RBM41, OPA1, MYO1C, MAT2A, TAOK1, TAOK3, PKN2, WNK1, ATP1A2, NME7, GAK, UBE2O, MAST2, ARF1, KCNJ8, RIOK3, CPSF7, PEBP1, CLCN7, EP400, ACSM5	186	2245	12983	1.43022	0.967788	0.24895	11.839
SP_PIR_KEYWORDS	serine/threonine-protein kinase	12	4.81928	0.0109054	PRKCA, MAST2, PAK2, TTBK2, TAOK1, RIOK3, AAK1, NEK1, TAOK3, WNK1, PKN2, GAK	249	381	19235	2.43304	0.96433	0.169055	13.6555
SP_PIR_KEYWORDS	kinase	17	6.82731	0.0171236	PRKCA, FGFR1, TAOK1, NEK1, TAOK3, WNK1, PKN2, NME7, GAK, EPHB2, PRKAR2A, MAST2, TTBK2, PAK2, RIOK3, AAK1, PIKFYVE	249	688	19235	1.90877	0.994756	0.230898	20.6475
INTERPRO	IPR017441:Protein kinase, ATP binding site	13	5.22088	0.0217566	PRKCA, FGFR1, TAOK1, NEK1, TAOK3, WNK1, PKN2, EPHB2, GAK, MAST2, TTBK2, PAK2, AAK1	227	455	16659	2.09679	0.999991	0.902865	27.3384
INTERPRO	IPR008271:Serine/threonine protein kinase, active site	11	4.41767	0.0229796	PRKCA, MAST2, PAK2, TTBK2, TAOK1, AAK1, NEK1, TAOK3, WNK1, PKN2, GAK	227	354	16659	2.28041	0.999996	0.871721	28.6462
INTERPRO	IPR017442:Serine/threonine protein kinase-related	11	4.41767	0.0249485	PRKCA, MAST2, PAK2, TTBK2, TAOK1, AAK1, NEK1, TAOK3, WNK1, PKN2, GAK	227	359	16659	2.24865	0.999998	0.852351	30.7056
UP_SEQ_FEATURE	active site:Proton acceptor	16	6.4257	0.0251384	PRKCA, FGFR1, TAOK1, NEK1, TAOK3, WNK1, PKN2, GAK, EPHB2, MAST2, TTBK2, PAK2, RIOK3, AAK1, EXOG, HSD17B4	249	658	19113	1.86648	1	0.677727	32.8846
GOTERM_MF_FAT	GO:0004672~protein kinase activity	16	6.4257	0.0266038	PRKCA, FGFR1, BRD2, TAOK1, NEK1, TAOK3, WNK1, PKN2, GTF2H3, GAK, EPHB2, MAST2, TTBK2, PAK2, RIOK3, AAK1	186	606	12983	1.84293	0.999962	0.431496	31.1234
INTERPRO	IPR000719:Protein kinase, core	13	5.22088	0.0294512	PRKCA, FGFR1, TAOK1, NEK1, TAOK3, WNK1, PKN2, EPHB2, GAK, MAST2, TTBK2, PAK2, AAK1	227	476	16659	2.00428	1	0.828024	35.2091
GOTERM_BP_FAT	GO:0006468~protein amino acid phosphorylation	16	6.4257	0.0652134	PRKCA, FGFR1, TAOK1, NEK1, PTPRA, TAOK3, WNK1, PKN2, GAK, EPHB2, MAST2, TTBK2, PAK2, RIOK3, AAK1, FGF2	199	667	13528	1.6307	1	0.77908	67.1854
INTERPRO	IPR002290:Serine/threonine protein kinase	7	2.81124	0.14112	PRKCA, MAST2, PAK2, TAOK1, NEK1, TAOK3, PKN2	227	259	16659	1.98345	1	0.991285	89.0147
KEGG_PATHWAY	hsa04010:MAPK signaling pathway	7	2.81124	0.167538	PRKCA, FGFR1, PAK2, TAOK1, TAOK3, PLA2G6, FGF2	72	267	5085	1.85159	1	0.997496	86.8338
SMART	SM00220:S_TKc	7	2.81124	0.179624	PRKCA, MAST2, PAK2, TAOK1, NEK1, TAOK3, PKN2	134	259	9079	1.83118	1	0.980387	90.3013
SP_PIR_KEYWORDS	transferase	23	9.23695	0.189782	PRKCA, FGFR1, MAT2A, TAOK1, SETD1B, NEK1, TAOK3, PKN2, WNK1, METTL7A, PPAT, NME7, GAK, EPHB2, DBT, RPAP1, MAST2, NCOA3, TTBK2, PAK2, RIOK3, AAK1, PIKFYVE	249	1394	19235	1.27455	1	0.751127	94.0272
GOTERM_BP_FAT	GO:0016310~phosphorylation	16	6.4257	0.194722	PRKCA, FGFR1, TAOK1, NEK1, PTPRA, TAOK3, WNK1, PKN2, GAK, EPHB2, MAST2, TTBK2, PAK2, RIOK3, AAK1, FGF2	199	800	13528	1.3596	1	0.921431	97.2081
GOTERM_BP_FAT	GO:0006793~phosphorus metabolic process	18	7.22892	0.258055	PRKCA, FGFR1, PPP2R3A, TAOK1, NEK1, TAOK3, PTPRA, WNK1, PKN2, GAK, EPHB2, MTMR3, MAST2, TTBK2, PAK2, RIOK3, AAK1, FGF2	199	973	13528	1.25759	1	0.943336	99.2788
GOTERM_BP_FAT	GO:0006796~phosphate metabolic process	18	7.22892	0.258055	PRKCA, FGFR1, PPP2R3A, TAOK1, NEK1, TAOK3, PTPRA, WNK1, PKN2, GAK, EPHB2, MTMR3, MAST2, TTBK2, PAK2, RIOK3, AAK1, FGF2	199	973	13528	1.25759	1	0.943336	99.2788
Annotation Cluster 10	Enrichment Score: 1.466526027399846
Category	Term	Count	%	PValue	Genes	List Total	Pop Hits	Pop Total	Fold Enrichment	Bonferroni	Benjamini	FDR
GOTERM_BP_FAT	GO:0070647~protein modification by small protein conjugation or removal	7	2.81124	0.030271	SUZ12, TRIM33, UBE3A, ATXN7, DDB1, UBE4B, FBXO11	199	160	13528	2.97412	1	0.649632	39.8248
GOTERM_BP_FAT	GO:0016567~protein ubiquitination	6	2.40964	0.0305702	SUZ12, TRIM33, UBE3A, DDB1, UBE4B, FBXO11	199	119	13528	3.42756	1	0.6362	40.1309
SP_PIR_KEYWORDS	ubl conjugation pathway	13	5.22088	0.0329779	ANAPC2, UBE3A, DDB1, UBE4B, UBR4, HERC1, CYLD, UBE2O, TRIM33, USP47, FBXW12, USP34, FBXO11	249	509	19235	1.97296	0.999963	0.346076	36.1747
GOTERM_BP_FAT	GO:0032446~protein modification by small protein conjugation	6	2.40964	0.0446013	SUZ12, TRIM33, UBE3A, DDB1, UBE4B, FBXO11	199	132	13528	3.09	1	0.695407	52.9477
Annotation Cluster 11	Enrichment Score: 1.4243786868626642
Category	Term	Count	%	PValue	Genes	List Total	Pop Hits	Pop Total	Fold Enrichment	Bonferroni	Benjamini	FDR
INTERPRO	IPR000953:Chromo domain	4	1.60643	0.00914527	CHD9, CHD8, SMARCC2, CBX5	227	32	16659	9.17346	0.992321	0.992321	12.4872
UP_SEQ_FEATURE	domain:Chromo 1	3	1.20482	0.0101579	CHD9, CHD8, CBX5	249	12	19113	19.1898	0.999928	0.411265	14.7779
SMART	SM00298:CHROMO	4	1.60643	0.0111797	CHD9, CHD8, SMARCC2, CBX5	134	32	9079	8.46922	0.790437	0.790437	12.4085
GOTERM_MF_FAT	GO:0003682~chromatin binding	6	2.40964	0.0634212	SUZ12, CHD9, CHD8, ATXN7, SMARCC2, CBX5	186	150	12983	2.79204	1	0.586129	59.587
GOTERM_CC_FAT	GO:0000785~chromatin	6	2.40964	0.151599	SUZ12, CHD9, CHD8, SMARCC2, BAZ2A, CBX5	180	200	12782	2.13033	1	0.728335	89.1792
GOTERM_BP_FAT	GO:0006333~chromatin assembly or disassembly	4	1.60643	0.284685	CHD9, CHD8, SMARCC2, CBX5	199	127	13528	2.1411	1	0.950245	99.6057
Annotation Cluster 12	Enrichment Score: 1.4196033036129212
Category	Term	Count	%	PValue	Genes	List Total	Pop Hits	Pop Total	Fold Enrichment	Bonferroni	Benjamini	FDR
UP_SEQ_FEATURE	repeat:HEAT 5	4	1.60643	0.0104015	VAC14, NIPBL, IPO13, KPNB1	249	35	19113	8.77246	0.999943	0.401899	15.1058
UP_SEQ_FEATURE	repeat:HEAT 4	4	1.60643	0.0181855	VAC14, NIPBL, IPO13, KPNB1	249	43	19113	7.14038	1	0.575601	24.9824
UP_SEQ_FEATURE	repeat:HEAT 3	4	1.60643	0.0270438	VAC14, NIPBL, IPO13, KPNB1	249	50	19113	6.14072	1	0.687748	34.9099
UP_SEQ_FEATURE	repeat:HEAT 1	4	1.60643	0.0395074	VAC14, NIPBL, IPO13, KPNB1	249	58	19113	5.29373	1	0.778192	46.8115
UP_SEQ_FEATURE	repeat:HEAT 2	4	1.60643	0.0395074	VAC14, NIPBL, IPO13, KPNB1	249	58	19113	5.29373	1	0.778192	46.8115
UP_SEQ_FEATURE	repeat:HEAT 6	3	1.20482	0.0575051	VAC14, IPO13, KPNB1	249	30	19113	7.6759	1	0.871103	60.4494
INTERPRO	IPR011989:Armadillo-like helical	4	1.60643	0.251664	VAC14, IPO13, KPNB1, TNPO3	227	128	16659	2.29336	1	0.998342	98.5138
Annotation Cluster 13	Enrichment Score: 1.402676305144732
Category	Term	Count	%	PValue	Genes	List Total	Pop Hits	Pop Total	Fold Enrichment	Bonferroni	Benjamini	FDR
SP_PIR_KEYWORDS	neurodegeneration	8	3.21285	7.7627e-05	TTBK2, ATXN7, PLA2G6, SPG21, SPG11, CLN8, DCTN1, PNPLA6	249	80	19235	7.7249	0.0233232	0.00336568	0.103893
GOTERM_BP_FAT	GO:0008219~cell death	19	7.63052	0.0184403	E2F1, PACS2, OPA1, UBE4B, ALMS1, DCTN1, PNPLA6, ARHGEF11, TTBK2, PAK2, ATXN7, SPG21, PLA2G6, AATF, SPG11, FGF2, CLN8, LUC7L3, TERF1	199	719	13528	1.79641	1	0.543634	26.4749
GOTERM_BP_FAT	GO:0016265~death	19	7.63052	0.0196281	E2F1, PACS2, OPA1, UBE4B, ALMS1, DCTN1, PNPLA6, ARHGEF11, TTBK2, PAK2, ATXN7, SPG21, PLA2G6, AATF, SPG11, FGF2, CLN8, LUC7L3, TERF1	199	724	13528	1.784	1	0.555864	27.9314
GOTERM_BP_FAT	GO:0006915~apoptosis	11	4.41767	0.386885	E2F1, PACS2, OPA1, PAK2, UBE4B, ALMS1, AATF, FGF2, LUC7L3, TERF1, ARHGEF11	199	602	13528	1.24216	1	0.973044	99.9691
GOTERM_BP_FAT	GO:0012501~programmed cell death	11	4.41767	0.40475	E2F1, PACS2, OPA1, PAK2, UBE4B, ALMS1, AATF, FGF2, LUC7L3, TERF1, ARHGEF11	199	611	13528	1.22386	1	0.976143	99.9811
SP_PIR_KEYWORDS	Apoptosis	4	1.60643	0.871994	E2F1, PACS2, OPA1, PAK2	249	381	19235	0.811013	1	0.998511	100
Annotation Cluster 14	Enrichment Score: 1.3634087024937762
Category	Term	Count	%	PValue	Genes	List Total	Pop Hits	Pop Total	Fold Enrichment	Bonferroni	Benjamini	FDR
INTERPRO	IPR001005:SANT, DNA-binding	4	1.60643	0.0287352	SMARCC2, EP400, NCOR2, TERF1	227	49	16659	5.99083	1	0.855083	34.5117
SMART	SM00717:SANT	4	1.60643	0.0347208	SMARCC2, EP400, NCOR2, TERF1	134	49	9079	5.53092	0.992642	0.70712	34.0602
INTERPRO	IPR014778:Myb, DNA-binding	3	1.20482	0.0814273	SMARCC2, NCOR2, TERF1	227	35	16659	6.29037	1	0.976512	70.8614
Annotation Cluster 15	Enrichment Score: 1.302427660748125
Category	Term	Count	%	PValue	Genes	List Total	Pop Hits	Pop Total	Fold Enrichment	Bonferroni	Benjamini	FDR
SP_PIR_KEYWORDS	GTPase activation	8	3.21285	0.00462718	ARHGAP32, RABGAP1, TBC1D10B, TBC1D12, TBC1D13, ACAP2, ARAP1, ARHGEF11	249	159	19235	3.88674	0.755839	0.0843495	6.02128
GOTERM_MF_FAT	GO:0005083~small GTPase regulator activity	11	4.41767	0.00593035	DENND5A, RABGAP1, TBC1D10B, PAK2, TBC1D12, CYTH1, TBC1D13, ACAP2, HERC1, ARAP1, ARHGEF11	186	274	12983	2.80223	0.893796	0.2741	7.89564
GOTERM_MF_FAT	GO:0030695~GTPase regulator activity	13	5.22088	0.0130435	DENND5A, RABGAP1, TBC1D10B, CYTH1, HERC1, ARHGEF11, ARHGAP32, PAK2, TBC1D12, ACAP2, TBC1D13, EIF2B2, ARAP1	186	404	12983	2.24607	0.992915	0.316652	16.6023
GOTERM_MF_FAT	GO:0060589~nucleoside-triphosphatase regulator activity	13	5.22088	0.0152802	DENND5A, RABGAP1, TBC1D10B, CYTH1, HERC1, ARHGEF11, ARHGAP32, PAK2, TBC1D12, ACAP2, TBC1D13, EIF2B2, ARAP1	186	413	12983	2.19713	0.996988	0.304287	19.1781
UP_SEQ_FEATURE	domain:Rab-GAP TBC	4	1.60643	0.0181855	RABGAP1, TBC1D10B, TBC1D12, TBC1D13	249	43	19113	7.14038	1	0.575601	24.9824
GOTERM_BP_FAT	GO:0032318~regulation of Ras GTPase activity	6	2.40964	0.0183017	RABGAP1, TBC1D10B, TBC1D12, TBC1D13, ACAP2, ARAP1	199	104	13528	3.92192	1	0.551613	26.3031
INTERPRO	IPR000195:RabGAP/TBC	4	1.60643	0.0204143	RABGAP1, TBC1D10B, TBC1D12, TBC1D13	227	43	16659	6.82676	0.999982	0.934968	25.8773
SMART	SM00164:TBC	4	1.60643	0.0247676	RABGAP1, TBC1D10B, TBC1D12, TBC1D13	134	43	9079	6.30267	0.969378	0.687145	25.5871
GOTERM_MF_FAT	GO:0005097~Rab GTPase activator activity	4	1.60643	0.03082	RABGAP1, TBC1D10B, TBC1D12, TBC1D13	186	48	12983	5.81676	0.999993	0.462677	35.1361
GOTERM_BP_FAT	GO:0032313~regulation of Rab GTPase activity	4	1.60643	0.0312663	RABGAP1, TBC1D10B, TBC1D12, TBC1D13	199	47	13528	5.78552	1	0.628261	40.8372
GOTERM_BP_FAT	GO:0032483~regulation of Rab protein signal transduction	4	1.60643	0.0312663	RABGAP1, TBC1D10B, TBC1D12, TBC1D13	199	47	13528	5.78552	1	0.628261	40.8372
GOTERM_BP_FAT	GO:0043087~regulation of GTPase activity	6	2.40964	0.0345413	RABGAP1, TBC1D10B, TBC1D12, TBC1D13, ACAP2, ARAP1	199	123	13528	3.31609	1	0.649864	44.0569
GOTERM_BP_FAT	GO:0046578~regulation of Ras protein signal transduction	8	3.21285	0.0346862	RABGAP1, TBC1D10B, TBC1D12, CYTH1, TBC1D13, ACAP2, ARAP1, ARHGEF11	199	210	13528	2.58971	1	0.64385	44.1954
GOTERM_MF_FAT	GO:0005096~GTPase activator activity	8	3.21285	0.0382294	ARHGAP32, RABGAP1, TBC1D10B, TBC1D12, TBC1D13, ACAP2, ARAP1, ARHGEF11	186	220	12983	2.53822	1	0.503301	41.6668
GOTERM_MF_FAT	GO:0005099~Ras GTPase activator activity	5	2.00803	0.0409625	RABGAP1, TBC1D10B, TBC1D12, TBC1D13, ARAP1	186	91	12983	3.83522	1	0.511654	43.9177
GOTERM_MF_FAT	GO:0008047~enzyme activator activity	10	4.01606	0.0506254	ARHGAP32, RABGAP1, TBC1D10B, TBC1D12, TAOK1, TBC1D13, ACAP2, ARAP1, TERF1, ARHGEF11	186	335	12983	2.08361	1	0.557837	51.2459
GOTERM_BP_FAT	GO:0051056~regulation of small GTPase mediated signal transduction	8	3.21285	0.0773093	RABGAP1, TBC1D10B, TBC1D12, CYTH1, TBC1D13, ACAP2, ARAP1, ARHGEF11	199	252	13528	2.15809	1	0.816511	73.5391
GOTERM_BP_FAT	GO:0032012~regulation of ARF protein signal transduction	3	1.20482	0.135485	CYTH1, ACAP2, ARAP1	199	44	13528	4.63499	1	0.88876	90.979
INTERPRO	IPR011993:Pleckstrin homology-type	7	2.81124	0.233176	RABGAP1, EPB41L1, CYTH1, ACAP2, EVL, ARAP1, ARHGEF11	227	303	16659	1.69542	1	0.997797	97.8818
GOTERM_BP_FAT	GO:0051336~regulation of hydrolase activity	7	2.81124	0.372772	RABGAP1, TBC1D10B, TBC1D12, TBC1D13, ACAP2, ARAP1, TERF1	199	337	13528	1.41205	1	0.973031	99.955
INTERPRO	IPR001849:Pleckstrin homology	4	1.60643	0.728622	CYTH1, ACAP2, ARAP1, ARHGEF11	227	277	16659	1.05975	1	1	100
SMART	SM00233:PH	4	1.60643	0.776913	CYTH1, ACAP2, ARAP1, ARHGEF11	134	277	9079	0.978393	1	0.999999	100
UP_SEQ_FEATURE	domain:PH	3	1.20482	0.81555	CYTH1, ACAP2, ARHGEF11	249	237	19113	0.971633	1	1	100
Annotation Cluster 16	Enrichment Score: 1.3004566993158775
Category	Term	Count	%	PValue	Genes	List Total	Pop Hits	Pop Total	Fold Enrichment	Bonferroni	Benjamini	FDR
GOTERM_BP_FAT	GO:0006511~ubiquitin-dependent protein catabolic process	10	4.01606	0.00934136	ANAPC2, PSMA1, CYLD, UBE3A, DDB1, UBE4B, USP47, USP34, PSMD7, FBXO11	199	242	13528	2.80909	0.999999	0.429007	14.3651
GOTERM_BP_FAT	GO:0044265~cellular macromolecule catabolic process	20	8.03213	0.010024	ANAPC2, SMG6, UBE3A, DDB1, SMG7, UBE4B, UBR4, GTF2H3, HERC1, UBE2O, CYLD, PSMA1, TRIM33, USP47, ADAM17, FBXW12, USP34, PSMD7, CLN8, FBXO11	199	725	13528	1.87531	0.999999	0.426078	15.3349
GOTERM_BP_FAT	GO:0009057~macromolecule catabolic process	21	8.43373	0.0105654	AGA, ANAPC2, SMG6, UBE3A, DDB1, SMG7, UBE4B, UBR4, GTF2H3, HERC1, UBE2O, CYLD, PSMA1, TRIM33, USP47, ADAM17, FBXW12, USP34, PSMD7, CLN8, FBXO11	199	781	13528	1.82788	1	0.43092	16.0968
GOTERM_BP_FAT	GO:0044257~cellular protein catabolic process	17	6.82731	0.0157838	ANAPC2, UBE3A, DDB1, UBE4B, UBR4, HERC1, UBE2O, PSMA1, CYLD, TRIM33, USP47, ADAM17, FBXW12, USP34, PSMD7, CLN8, FBXO11	199	603	13528	1.91651	1	0.509562	23.1169
GOTERM_BP_FAT	GO:0030163~protein catabolic process	17	6.82731	0.0204913	ANAPC2, UBE3A, DDB1, UBE4B, UBR4, HERC1, UBE2O, PSMA1, CYLD, TRIM33, USP47, ADAM17, FBXW12, USP34, PSMD7, CLN8, FBXO11	199	622	13528	1.85797	1	0.551509	28.9727
GOTERM_BP_FAT	GO:0051603~proteolysis involved in cellular protein catabolic process	16	6.4257	0.0304732	ANAPC2, UBE3A, DDB1, UBE4B, UBR4, HERC1, UBE2O, PSMA1, CYLD, TRIM33, USP47, ADAM17, FBXW12, USP34, PSMD7, FBXO11	199	600	13528	1.8128	1	0.643469	40.0318
SP_PIR_KEYWORDS	ubl conjugation pathway	13	5.22088	0.0329779	ANAPC2, UBE3A, DDB1, UBE4B, UBR4, HERC1, CYLD, UBE2O, TRIM33, USP47, FBXW12, USP34, FBXO11	249	509	19235	1.97296	0.999963	0.346076	36.1747
KEGG_PATHWAY	hsa04120:Ubiquitin mediated proteolysis	6	2.40964	0.0416098	ANAPC2, UBE2O, UBE3A, DDB1, UBE4B, HERC1	72	137	5085	3.09307	0.984471	0.984471	37.4954
GOTERM_BP_FAT	GO:0043632~modification-dependent macromolecule catabolic process	15	6.0241	0.0427058	ANAPC2, UBE3A, DDB1, UBE4B, UBR4, HERC1, PSMA1, CYLD, UBE2O, TRIM33, USP47, FBXW12, USP34, PSMD7, FBXO11	199	574	13528	1.77648	1	0.706631	51.3812
GOTERM_BP_FAT	GO:0019941~modification-dependent protein catabolic process	15	6.0241	0.0427058	ANAPC2, UBE3A, DDB1, UBE4B, UBR4, HERC1, PSMA1, CYLD, UBE2O, TRIM33, USP47, FBXW12, USP34, PSMD7, FBXO11	199	574	13528	1.77648	1	0.706631	51.3812
GOTERM_MF_FAT	GO:0004842~ubiquitin-protein ligase activity	6	2.40964	0.0591796	ANAPC2, UBE2O, UBE3A, UBE4B, UBR4, FBXO11	186	147	12983	2.84902	1	0.573347	56.9815
GOTERM_MF_FAT	GO:0016881~acid-amino acid ligase activity	7	2.81124	0.0679164	ANAPC2, UBE2O, UBE3A, UBE4B, UBR4, HERC1, FBXO11	186	201	12983	2.43088	1	0.599213	62.1881
GOTERM_MF_FAT	GO:0019787~small conjugating protein ligase activity	6	2.40964	0.0887359	ANAPC2, UBE2O, UBE3A, UBE4B, UBR4, FBXO11	186	166	12983	2.52293	1	0.643117	72.3326
GOTERM_MF_FAT	GO:0016879~ligase activity, forming carbon-nitrogen bonds	7	2.81124	0.112613	ANAPC2, UBE2O, UBE3A, UBE4B, UBR4, HERC1, FBXO11	186	231	12983	2.11518	1	0.675684	80.8345
GOTERM_CC_FAT	GO:0000151~ubiquitin ligase complex	4	1.60643	0.132074	ANAPC2, UBE4B, ZZEF1, FBXO11	180	90	12782	3.15605	1	0.711833	85.2798
UP_SEQ_FEATURE	active site:Glycyl thioester intermediate	3	1.20482	0.225465	UBE2O, UBE3A, HERC1	249	69	19113	3.33735	1	0.994415	98.1713
SP_PIR_KEYWORDS	ligase	6	2.40964	0.357438	UBE2O, TRIM33, UBE3A, UBR4, HERC1, ACSM5	249	305	19235	1.51965	1	0.881665	99.7321
GOTERM_BP_FAT	GO:0006508~proteolysis	18	7.22892	0.374473	ANAPC2, UBE3A, DDB1, UBE4B, UBR4, HERC1, UBE2O, PSMA1, CYLD, LONP2, TRIM33, USP47, ADAM17, FBXW12, ADAM22, USP34, PSMD7, FBXO11	199	1054	13528	1.16095	1	0.972545	99.957
Annotation Cluster 17	Enrichment Score: 1.2939104455481922
Category	Term	Count	%	PValue	Genes	List Total	Pop Hits	Pop Total	Fold Enrichment	Bonferroni	Benjamini	FDR
INTERPRO	IPR018359:Bromodomain, conserved site	4	1.60643	0.0126541	BRD2, TRIM33, BPTF, BAZ2A	227	36	16659	8.15419	0.998829	0.965773	16.8804
SP_PIR_KEYWORDS	bromodomain	4	1.60643	0.0137502	BRD2, TRIM33, BPTF, BAZ2A	249	39	19235	7.92297	0.98514	0.198708	16.9222
INTERPRO	IPR001487:Bromodomain	4	1.60643	0.0168329	BRD2, TRIM33, BPTF, BAZ2A	227	40	16659	7.33877	0.999876	0.950169	21.8442
SMART	SM00297:BROMO	4	1.60643	0.0204645	BRD2, TRIM33, BPTF, BAZ2A	134	40	9079	6.77537	0.943531	0.762369	21.6245
UP_SEQ_FEATURE	domain:Bromo	3	1.20482	0.0508139	TRIM33, BPTF, BAZ2A	249	28	19113	8.22418	1	0.8464	55.8152
INTERPRO	IPR019787:Zinc finger, PHD-finger	4	1.60643	0.108827	TRIM33, BPTF, PHF20, BAZ2A	227	85	16659	3.45354	1	0.987244	81.2272
INTERPRO	IPR001965:Zinc finger, PHD-type	4	1.60643	0.123439	TRIM33, BPTF, PHF20, BAZ2A	227	90	16659	3.26167	1	0.990487	85.2331
INTERPRO	IPR019786:Zinc finger, PHD-type, conserved site	4	1.60643	0.132531	ASXL2, TRIM33, PHF20, BAZ2A	227	93	16659	3.15646	1	0.990991	87.3074
SMART	SM00249:PHD	4	1.60643	0.145161	TRIM33, BPTF, PHF20, BAZ2A	134	90	9079	3.01128	1	0.973577	84.2488
UP_SEQ_FEATURE	zinc finger region:PHD-type	3	1.20482	0.146169	TRIM33, PHF20, BAZ2A	249	52	19113	4.42841	1	0.983424	91.5835
Annotation Cluster 18	Enrichment Score: 1.2605204088437294
Category	Term	Count	%	PValue	Genes	List Total	Pop Hits	Pop Total	Fold Enrichment	Bonferroni	Benjamini	FDR
GOTERM_CC_FAT	GO:0044427~chromosomal part	12	4.81928	0.0200341	SUZ12, CHD9, CHD8, SMG6, SMARCC2, WAPAL, CENPT, BAZ2A, DCTN1, TERF1, CBX5, PURA	180	386	12782	2.2076	0.998608	0.320836	23.9465
GOTERM_CC_FAT	GO:0000228~nuclear chromosome	7	2.81124	0.0262123	SUZ12, WAPAL, BAZ2A, ADD3, TERF1, CBX5, PURA	180	162	12782	3.06838	0.999822	0.380964	30.182
GOTERM_CC_FAT	GO:0044454~nuclear chromosome part	6	2.40964	0.0284306	SUZ12, WAPAL, BAZ2A, TERF1, CBX5, PURA	180	122	12782	3.49235	0.999915	0.360055	32.3028
GOTERM_CC_FAT	GO:0005694~chromosome	13	5.22088	0.0284389	SMG6, WAPAL, DCTN1, PURA, CBX5, SUZ12, CHD9, CHD8, SMARCC2, CENPT, ADD3, BAZ2A, TERF1	180	460	12782	2.00684	0.999915	0.34702	32.3106
GOTERM_MF_FAT	GO:0003682~chromatin binding	6	2.40964	0.0634212	SUZ12, CHD9, CHD8, ATXN7, SMARCC2, CBX5	186	150	12983	2.79204	1	0.586129	59.587
GOTERM_CC_FAT	GO:0000792~heterochromatin	3	1.20482	0.112258	SUZ12, BAZ2A, CBX5	180	41	12782	5.19593	1	0.713024	80.0232
GOTERM_CC_FAT	GO:0000785~chromatin	6	2.40964	0.151599	SUZ12, CHD9, CHD8, SMARCC2, BAZ2A, CBX5	180	200	12782	2.13033	1	0.728335	89.1792
GOTERM_CC_FAT	GO:0000790~nuclear chromatin	3	1.20482	0.17977	SUZ12, BAZ2A, CBX5	180	55	12782	3.87333	1	0.745976	93.1468
Annotation Cluster 19	Enrichment Score: 1.1783144720111713
Category	Term	Count	%	PValue	Genes	List Total	Pop Hits	Pop Total	Fold Enrichment	Bonferroni	Benjamini	FDR
SP_PIR_KEYWORDS	ubl conjugation	15	6.0241	0.0205938	DDB1, TFEB, OGDH, DCTN1, NKTR, HDAC4, PSMA1, CHD8, MAST2, PAK2, UBXN7, PSMD7, KPNB1, ADD3, TERF1	249	588	19235	1.97064	0.998211	0.260094	24.318
UP_SEQ_FEATURE	cross-link:Glycyl lysine isopeptide (Lys-Gly) (interchain with G-Cter in ubiquitin)	6	2.40964	0.118458	PSMA1, UBXN7, OGDH, KPNB1, PSMD7, NKTR	249	199	19113	2.31434	1	0.971803	86.1201
SP_PIR_KEYWORDS	isopeptide bond	8	3.21285	0.119607	HDAC4, PSMA1, CHD8, UBXN7, OGDH, KPNB1, PSMD7, NKTR	249	319	19235	1.93728	1	0.629522	81.8356
Annotation Cluster 20	Enrichment Score: 1.1701591227963426
Category	Term	Count	%	PValue	Genes	List Total	Pop Hits	Pop Total	Fold Enrichment	Bonferroni	Benjamini	FDR
SP_PIR_KEYWORDS	endosome	11	4.41767	0.000398046	SCAMP1, RAB7A, CLCN3, ARHGAP32, RAB11FIP2, VAC14, RAB5B, SNX27, PIKFYVE, SPG21, VPS33B	249	209	19235	4.06574	0.113993	0.0150149	0.531672
GOTERM_CC_FAT	GO:0042470~melanosome	6	2.40964	0.00820093	RAB7A, SYPL1, RAB5B, TMED10, PEBP1, PDIA6	180	89	12782	4.78727	0.931182	0.257228	10.5404
GOTERM_CC_FAT	GO:0048770~pigment granule	6	2.40964	0.00820093	RAB7A, SYPL1, RAB5B, TMED10, PEBP1, PDIA6	180	89	12782	4.78727	0.931182	0.257228	10.5404
GOTERM_CC_FAT	GO:0030136~clathrin-coated vesicle	5	2.00803	0.114275	SCAMP1, AP1S1, SYPL1, PEBP1, SPG21	180	132	12782	2.68981	1	0.708422	80.6285
GOTERM_CC_FAT	GO:0030135~coated vesicle	5	2.00803	0.181285	SCAMP1, AP1S1, SYPL1, PEBP1, SPG21	180	159	12782	2.23305	1	0.741871	93.3161
GOTERM_CC_FAT	GO:0031988~membrane-bounded vesicle	11	4.41767	0.273768	SCAMP1, RAB7A, CLCN3, AP1S1, SYPL1, RAB5B, TMED10, PEBP1, PDIA6, SPG21, VPS33B	180	568	12782	1.37522	1	0.823196	98.679
GOTERM_CC_FAT	GO:0031410~cytoplasmic vesicle	12	4.81928	0.288845	SCAMP1, RAB7A, CLCN3, AP1S1, SEC31B, SYPL1, RAB5B, TMED10, PEBP1, PDIA6, SPG21, VPS33B	180	642	12782	1.32731	1	0.822884	99.0054
GOTERM_CC_FAT	GO:0031982~vesicle	12	4.81928	0.337542	SCAMP1, RAB7A, CLCN3, AP1S1, SEC31B, SYPL1, RAB5B, TMED10, PEBP1, PDIA6, SPG21, VPS33B	180	670	12782	1.27184	1	0.84817	99.619
GOTERM_CC_FAT	GO:0016023~cytoplasmic membrane-bounded vesicle	10	4.01606	0.364681	SCAMP1, RAB7A, AP1S1, SYPL1, RAB5B, TMED10, PEBP1, PDIA6, SPG21, VPS33B	180	550	12782	1.29111	1	0.856275	99.7836
SP_PIR_KEYWORDS	cytoplasmic vesicle	5	2.00803	0.368254	RAB7A, CLCN3, AP1S1, SEC31B, SYPL1	249	238	19235	1.62288	1	0.887131	99.7866
Annotation Cluster 21	Enrichment Score: 1.0489400380227658
Category	Term	Count	%	PValue	Genes	List Total	Pop Hits	Pop Total	Fold Enrichment	Bonferroni	Benjamini	FDR
GOTERM_MF_FAT	GO:0042162~telomeric DNA binding	3	1.20482	0.0187722	SMG6, TERF1, PURA	186	15	12983	13.9602	0.999211	0.343123	23.0524
GOTERM_CC_FAT	GO:0000781~chromosome, telomeric region	3	1.20482	0.0618679	SMG6, TERF1, PURA	180	29	12782	7.34598	1	0.523498	57.8457
GOTERM_BP_FAT	GO:0006259~DNA metabolic process	8	3.21285	0.614044	DCLRE1C, XRCC2, SMG6, DDB1, GTF2H3, BAZ2A, TERF1, PURA	199	506	13528	1.07478	1	0.995252	100
Annotation Cluster 22	Enrichment Score: 1.0420923738771286
Category	Term	Count	%	PValue	Genes	List Total	Pop Hits	Pop Total	Fold Enrichment	Bonferroni	Benjamini	FDR
SP_PIR_KEYWORDS	cytoskeleton	15	6.0241	0.0368395	RABGAP1, HAUS2, UBR4, ALMS1, EVL, DCTN1, MAST2, EPB41L1, WIPF2, MICAL1, WDR1, ADD3, ADD1, TERF1, SPTAN1	249	636	19235	1.82191	0.999989	0.366457	39.5042
SP_PIR_KEYWORDS	actin-binding	8	3.21285	0.0414897	EPB41L1, MYO1C, WIPF2, EVL, WDR1, ADD3, SPTAN1, ADD1	249	247	19235	2.50199	0.999997	0.39071	43.3003
GOTERM_MF_FAT	GO:0008092~cytoskeletal protein binding	13	5.22088	0.0569021	RABGAP1, MYO1C, EVL, SDC3, EPB41L1, WIPF2, AATF, SSX2IP, WDR1, ADD3, TERF1, SPTAN1, ADD1	186	504	12983	1.80042	1	0.586652	55.5188
SP_PIR_KEYWORDS	calmodulin-binding	5	2.00803	0.069863	MYO1C, UBR4, ADD3, SPTAN1, ADD1	249	120	19235	3.21871	1	0.508462	62.0822
GOTERM_MF_FAT	GO:0005516~calmodulin binding	5	2.00803	0.139656	MYO1C, UBR4, ADD3, SPTAN1, ADD1	186	140	12983	2.4929	1	0.716405	87.5072
GOTERM_MF_FAT	GO:0003779~actin binding	8	3.21285	0.184306	EPB41L1, MYO1C, WIPF2, EVL, WDR1, ADD3, SPTAN1, ADD1	186	326	12983	1.71291	1	0.791406	94.0212
GOTERM_CC_FAT	GO:0015629~actin cytoskeleton	6	2.40964	0.324433	ARHGAP32, PAK2, MYO1C, ADAM17, SPTAN1, ADD1	180	269	12782	1.58389	1	0.842343	99.5033
Annotation Cluster 23	Enrichment Score: 0.9896225725367227
Category	Term	Count	%	PValue	Genes	List Total	Pop Hits	Pop Total	Fold Enrichment	Bonferroni	Benjamini	FDR
GOTERM_BP_FAT	GO:0009628~response to abiotic stimulus	11	4.41767	0.0443819	PRKCA, DCLRE1C, XRCC2, MAT2A, KCNJ8, NEK1, UBE4B, PEBP1, ATP1A2, EIF2B2, DYNLRB1	199	368	13528	2.03201	1	0.700218	52.7689
GOTERM_BP_FAT	GO:0009314~response to radiation	7	2.81124	0.0736365	DCLRE1C, XRCC2, MAT2A, NEK1, UBE4B, ATP1A2, DYNLRB1	199	200	13528	2.3793	1	0.805231	71.7439
GOTERM_BP_FAT	GO:0009416~response to light stimulus	4	1.60643	0.328725	MAT2A, UBE4B, ATP1A2, DYNLRB1	199	138	13528	1.97043	1	0.963172	99.862
Annotation Cluster 24	Enrichment Score: 0.9207072614530553
Category	Term	Count	%	PValue	Genes	List Total	Pop Hits	Pop Total	Fold Enrichment	Bonferroni	Benjamini	FDR
GOTERM_MF_FAT	GO:0008134~transcription factor binding	14	5.62249	0.0320442	E2F1, MED24, MED13, PURA, MXD4, PRPF6, HDAC4, DIP2A, BPTF, NCOA3, SMARCC2, NFIL3, NCOR2, ADD1	186	513	12983	1.9049	0.999995	0.458776	36.2599
GOTERM_MF_FAT	GO:0003712~transcription cofactor activity	9	3.61446	0.147607	E2F1, NCOA3, SMARCC2, MED24, MED13, NFIL3, NCOR2, PRPF6, MXD4	186	363	12983	1.73061	1	0.722256	89.0124
GOTERM_MF_FAT	GO:0003713~transcription coactivator activity	5	2.00803	0.365614	NCOA3, SMARCC2, MED24, MED13, PRPF6	186	214	12983	1.63087	1	0.922755	99.8151
Annotation Cluster 25	Enrichment Score: 0.9158281874347792
Category	Term	Count	%	PValue	Genes	List Total	Pop Hits	Pop Total	Fold Enrichment	Bonferroni	Benjamini	FDR
GOTERM_CC_FAT	GO:0005624~membrane fraction	18	7.22892	0.0611861	PRKCA, FGFR1, VAC14, RAB5B, WNK1, ATP1A2, SDC3, MTMR3, PRKAR2A, KCNJ8, SLC23A2, STX16, ATP8B1, PEBP1, TMED10, VAMP3, SCARB2, SPTAN1	180	809	12782	1.57998	1	0.532331	57.4294
GOTERM_CC_FAT	GO:0005626~insoluble fraction	18	7.22892	0.0796401	PRKCA, FGFR1, VAC14, RAB5B, WNK1, ATP1A2, SDC3, MTMR3, PRKAR2A, KCNJ8, SLC23A2, STX16, ATP8B1, PEBP1, TMED10, VAMP3, SCARB2, SPTAN1	180	839	12782	1.52348	1	0.605472	67.4545
GOTERM_CC_FAT	GO:0042598~vesicular fraction	7	2.81124	0.128196	VAC14, KCNJ8, STX16, WNK1, TMED10, VAMP3, ATP1A2	180	244	12782	2.0372	1	0.720265	84.3648
GOTERM_CC_FAT	GO:0000267~cell fraction	18	7.22892	0.347559	PRKCA, FGFR1, VAC14, RAB5B, WNK1, ATP1A2, SDC3, MTMR3, PRKAR2A, KCNJ8, SLC23A2, STX16, ATP8B1, PEBP1, TMED10, VAMP3, SCARB2, SPTAN1	180	1083	12782	1.18024	1	0.850608	99.6899
Annotation Cluster 26	Enrichment Score: 0.911808150246482
Category	Term	Count	%	PValue	Genes	List Total	Pop Hits	Pop Total	Fold Enrichment	Bonferroni	Benjamini	FDR
GOTERM_MF_FAT	GO:0008094~DNA-dependent ATPase activity	4	1.60643	0.0475608	CHD8, XRCC2, BPTF, GTF2H3	186	57	12983	4.89832	1	0.550101	49.024
GOTERM_MF_FAT	GO:0042623~ATPase activity, coupled	7	2.81124	0.192805	CHD8, XRCC2, LONP2, BPTF, ATP8B1, GTF2H3, ATP1A2	186	272	12983	1.79635	1	0.801108	94.8273
GOTERM_MF_FAT	GO:0016887~ATPase activity	8	3.21285	0.200543	CHD8, XRCC2, ABCF2, LONP2, BPTF, ATP8B1, GTF2H3, ATP1A2	186	334	12983	1.67188	1	0.802638	95.4724
Annotation Cluster 27	Enrichment Score: 0.9017126665717252
Category	Term	Count	%	PValue	Genes	List Total	Pop Hits	Pop Total	Fold Enrichment	Bonferroni	Benjamini	FDR
GOTERM_BP_FAT	GO:0000278~mitotic cell cycle	11	4.41767	0.045478	E2F1, ANAPC2, PSMA1, NIPBL, HAUS2, NEK1, ADAM17, PSMD7, GTSE1, DCTN1, TERF1	199	370	13528	2.02102	1	0.696095	53.6561
GOTERM_BP_FAT	GO:0051726~regulation of cell cycle	9	3.61446	0.114771	E2F1, ANAPC2, DDB1, ADAM17, PEBP1, AATF, ZZEF1, GTSE1, TERF1	199	331	13528	1.8484	1	0.878125	86.6594
GOTERM_BP_FAT	GO:0022403~cell cycle phase	10	4.01606	0.15281	E2F1, ANAPC2, XRCC2, NIPBL, HAUS2, NEK1, ADAM17, GTSE1, DCTN1, TERF1	199	414	13528	1.64203	1	0.9049	93.5436
GOTERM_BP_FAT	GO:0051329~interphase of mitotic cell cycle	4	1.60643	0.191633	E2F1, ADAM17, GTSE1, TERF1	199	103	13528	2.64	1	0.92117	97.0258
GOTERM_BP_FAT	GO:0051325~interphase	4	1.60643	0.202853	E2F1, ADAM17, GTSE1, TERF1	199	106	13528	2.56528	1	0.925657	97.6391
Annotation Cluster 28	Enrichment Score: 0.894320215081391
Category	Term	Count	%	PValue	Genes	List Total	Pop Hits	Pop Total	Fold Enrichment	Bonferroni	Benjamini	FDR
GOTERM_BP_FAT	GO:0006913~nucleocytoplasmic transport	6	2.40964	0.0791943	SMG6, IPO13, SMG7, THOC2, KPNB1, FGF2	199	156	13528	2.61461	1	0.819766	74.4183
GOTERM_BP_FAT	GO:0051169~nuclear transport	6	2.40964	0.082603	SMG6, IPO13, SMG7, THOC2, KPNB1, FGF2	199	158	13528	2.58152	1	0.828804	75.9389
GOTERM_BP_FAT	GO:0006406~mRNA export from nucleus	3	1.20482	0.0837493	SMG6, SMG7, THOC2	199	33	13528	6.17999	1	0.828868	76.4309
GOTERM_BP_FAT	GO:0015931~nucleobase, nucleoside, nucleotide and nucleic acid transport	5	2.00803	0.0841602	MYO1C, SMG6, SLC23A2, SMG7, THOC2	199	113	13528	3.00796	1	0.826179	76.605
GOTERM_BP_FAT	GO:0006405~RNA export from nucleus	3	1.20482	0.120739	SMG6, SMG7, THOC2	199	41	13528	4.97414	1	0.879897	88.0702
GOTERM_BP_FAT	GO:0051028~mRNA transport	4	1.60643	0.135027	MYO1C, SMG6, SMG7, THOC2	199	87	13528	3.12551	1	0.890447	90.8996
GOTERM_BP_FAT	GO:0050658~RNA transport	4	1.60643	0.169711	MYO1C, SMG6, SMG7, THOC2	199	97	13528	2.80329	1	0.91133	95.3721
GOTERM_BP_FAT	GO:0050657~nucleic acid transport	4	1.60643	0.169711	MYO1C, SMG6, SMG7, THOC2	199	97	13528	2.80329	1	0.91133	95.3721
GOTERM_BP_FAT	GO:0051236~establishment of RNA localization	4	1.60643	0.169711	MYO1C, SMG6, SMG7, THOC2	199	97	13528	2.80329	1	0.91133	95.3721
GOTERM_BP_FAT	GO:0006403~RNA localization	4	1.60643	0.180581	MYO1C, SMG6, SMG7, THOC2	199	100	13528	2.7192	1	0.919991	96.2776
GOTERM_BP_FAT	GO:0051168~nuclear export	3	1.20482	0.219095	SMG6, SMG7, THOC2	199	60	13528	3.39899	1	0.93176	98.3199
Annotation Cluster 29	Enrichment Score: 0.8563201956903099
Category	Term	Count	%	PValue	Genes	List Total	Pop Hits	Pop Total	Fold Enrichment	Bonferroni	Benjamini	FDR
GOTERM_BP_FAT	GO:0043933~macromolecular complex subunit organization	17	6.82731	0.0572	TSR1, IPO13, PRKAB1, TMEM70, GTF2H3, MED24, ARID1A, EVL, MBNL1, MED13, PRPF6, PAK2, RTF1, PEBP1, VAMP3, KPNB1, TERF1	199	710	13528	1.62769	1	0.749349	62.2149
GOTERM_BP_FAT	GO:0065003~macromolecular complex assembly	15	6.0241	0.109715	TSR1, IPO13, PRKAB1, TMEM70, GTF2H3, MED24, MBNL1, MED13, PRPF6, PAK2, RTF1, PEBP1, VAMP3, KPNB1, TERF1	199	665	13528	1.53338	1	0.872032	85.343
GOTERM_BP_FAT	GO:0006461~protein complex assembly	12	4.81928	0.122875	PAK2, IPO13, RTF1, PRKAB1, PEBP1, MED24, TMEM70, GTF2H3, VAMP3, MED13, KPNB1, TERF1	199	505	13528	1.61536	1	0.878878	88.5403
GOTERM_BP_FAT	GO:0070271~protein complex biogenesis	12	4.81928	0.122875	PAK2, IPO13, RTF1, PRKAB1, PEBP1, MED24, TMEM70, GTF2H3, VAMP3, MED13, KPNB1, TERF1	199	505	13528	1.61536	1	0.878878	88.5403
GOTERM_BP_FAT	GO:0034621~cellular macromolecular complex subunit organization	9	3.61446	0.153851	TSR1, PAK2, IPO13, TMEM70, EVL, ARID1A, MBNL1, KPNB1, PRPF6	199	357	13528	1.71378	1	0.904348	93.6735
GOTERM_BP_FAT	GO:0034622~cellular macromolecular complex assembly	6	2.40964	0.499328	TSR1, IPO13, TMEM70, MBNL1, KPNB1, PRPF6	199	318	13528	1.28264	1	0.987796	99.9989
Annotation Cluster 30	Enrichment Score: 0.8562398065487593
Category	Term	Count	%	PValue	Genes	List Total	Pop Hits	Pop Total	Fold Enrichment	Bonferroni	Benjamini	FDR
GOTERM_BP_FAT	GO:0016071~mRNA metabolic process	11	4.41767	0.045478	PCF11, AQR, SMG6, PRPF8, SMG7, CPSF7, MBNL1, THOC2, LUC7L3, PRPF40A, PRPF6	199	370	13528	2.02102	1	0.696095	53.6561
SP_PIR_KEYWORDS	mrna processing	8	3.21285	0.0520934	PCF11, AQR, PRPF8, CPSF7, THOC2, LUC7L3, PRPF40A, PRPF6	249	260	19235	2.37689	1	0.440577	51.1471
GOTERM_BP_FAT	GO:0008380~RNA splicing	9	3.61446	0.0576643	PCF11, AQR, PRPF8, CPSF7, MBNL1, THOC2, LUC7L3, PRPF40A, PRPF6	199	284	13528	2.15429	1	0.746593	62.5211
KEGG_PATHWAY	hsa03040:Spliceosome	5	2.00803	0.0984211	AQR, PRPF8, THOC2, PRPF40A, PRPF6	72	126	5085	2.80258	0.999961	0.99376	68.1968
GOTERM_BP_FAT	GO:0006397~mRNA processing	9	3.61446	0.0993972	PCF11, AQR, PRPF8, CPSF7, MBNL1, THOC2, LUC7L3, PRPF40A, PRPF6	199	321	13528	1.90598	1	0.857489	82.2691
SP_PIR_KEYWORDS	mrna splicing	6	2.40964	0.134392	AQR, PRPF8, THOC2, LUC7L3, PRPF40A, PRPF6	249	209	19235	2.21767	1	0.657027	85.5213
GOTERM_BP_FAT	GO:0006396~RNA processing	12	4.81928	0.17908	RSL1D1, PCF11, AQR, DGCR8, PRPF8, CPSF7, MBNL1, THOC2, LUC7L3, PRPF40A, PRPF6, RPS24	199	547	13528	1.49133	1	0.919923	96.1634
GOTERM_BP_FAT	GO:0000398~nuclear mRNA splicing, via spliceosome	5	2.00803	0.186428	PCF11, PRPF8, CPSF7, MBNL1, PRPF6	199	153	13528	2.22157	1	0.920101	96.693
GOTERM_BP_FAT	GO:0000375~RNA splicing, via transesterification reactions	5	2.00803	0.186428	PCF11, PRPF8, CPSF7, MBNL1, PRPF6	199	153	13528	2.22157	1	0.920101	96.693
GOTERM_BP_FAT	GO:0000377~RNA splicing, via transesterification reactions with bulged adenosine as nucleophile	5	2.00803	0.186428	PCF11, PRPF8, CPSF7, MBNL1, PRPF6	199	153	13528	2.22157	1	0.920101	96.693
SP_PIR_KEYWORDS	Spliceosome	3	1.20482	0.459563	AQR, PRPF8, PRPF6	249	120	19235	1.93122	1	0.925597	99.9736
GOTERM_CC_FAT	GO:0005681~spliceosome	3	1.20482	0.554461	AQR, PRPF8, PRPF6	180	132	12782	1.61389	1	0.944279	99.9982
Annotation Cluster 31	Enrichment Score: 0.849289947658056
Category	Term	Count	%	PValue	Genes	List Total	Pop Hits	Pop Total	Fold Enrichment	Bonferroni	Benjamini	FDR
GOTERM_BP_FAT	GO:0009968~negative regulation of signal transduction	7	2.81124	0.10614	PRKCA, ZGPAT, CHD8, TRIM33, ATXN7, TAOK3, PEBP1	199	221	13528	2.15321	1	0.869363	84.3397
GOTERM_BP_FAT	GO:0042326~negative regulation of phosphorylation	3	1.20482	0.140487	PRKCA, ATXN7, PEBP1	199	45	13528	4.53199	1	0.890703	91.8037
GOTERM_BP_FAT	GO:0045936~negative regulation of phosphate metabolic process	3	1.20482	0.15572	PRKCA, ATXN7, PEBP1	199	48	13528	4.24874	1	0.902934	93.9005
GOTERM_BP_FAT	GO:0010563~negative regulation of phosphorus metabolic process	3	1.20482	0.15572	PRKCA, ATXN7, PEBP1	199	48	13528	4.24874	1	0.902934	93.9005
GOTERM_BP_FAT	GO:0010648~negative regulation of cell communication	7	2.81124	0.1568	PRKCA, ZGPAT, CHD8, TRIM33, ATXN7, TAOK3, PEBP1	199	248	13528	1.91879	1	0.902472	94.0281
Annotation Cluster 32	Enrichment Score: 0.8331739604545161
Category	Term	Count	%	PValue	Genes	List Total	Pop Hits	Pop Total	Fold Enrichment	Bonferroni	Benjamini	FDR
GOTERM_CC_FAT	GO:0005794~Golgi apparatus	21	8.43373	0.0199666	SCAMP1, RAB7A, CLCN3, HERC1, GAK, ARHGEF11, ARHGAP32, AP1S1, ARF1, NCOA3, ZNF148, GORASP1, STX16, NAB1, GOLGA1, PEBP1, TMED10, SPG21, DOPEY2, AATF, ARAP1	180	872	12782	1.71013	0.998577	0.336134	23.8756
GOTERM_BP_FAT	GO:0048193~Golgi vesicle transport	6	2.40964	0.0434057	SCAMP1, AP1S1, ARF1, STX16, TMED10, DOPEY2	199	131	13528	3.11358	1	0.705624	51.9653
GOTERM_BP_FAT	GO:0006892~post-Golgi vesicle-mediated transport	4	1.60643	0.0530146	SCAMP1, AP1S1, ARF1, DOPEY2	199	58	13528	4.68827	1	0.733668	59.3456
SP_PIR_KEYWORDS	golgi apparatus	13	5.22088	0.0788755	SCAMP1, CLCN3, HERC1, GAK, AP1S1, ARHGAP32, ARF1, GORASP1, STX16, GOLGA1, TMED10, SPG21, ARAP1	249	588	19235	1.70789	1	0.510132	66.717
GOTERM_CC_FAT	GO:0044431~Golgi apparatus part	8	3.21285	0.119157	SCAMP1, ARHGAP32, AP1S1, ARF1, GOLGA1, TMED10, SPG21, DOPEY2	180	294	12782	1.93228	1	0.70263	82.0238
GOTERM_CC_FAT	GO:0012506~vesicle membrane	4	1.60643	0.34972	SCAMP1, CLCN3, AP1S1, TMED10	180	151	12782	1.88109	1	0.848938	99.7035
GOTERM_CC_FAT	GO:0000139~Golgi membrane	4	1.60643	0.486862	ARHGAP32, AP1S1, ARF1, DOPEY2	180	186	12782	1.52712	1	0.922004	99.988
GOTERM_CC_FAT	GO:0030659~cytoplasmic vesicle membrane	3	1.20482	0.58262	SCAMP1, AP1S1, TMED10	180	139	12782	1.53261	1	0.952804	99.9993
GOTERM_CC_FAT	GO:0044433~cytoplasmic vesicle part	3	1.20482	0.740657	SCAMP1, AP1S1, TMED10	180	187	12782	1.13922	1	0.980775	100
Annotation Cluster 33	Enrichment Score: 0.8203137918939634
Category	Term	Count	%	PValue	Genes	List Total	Pop Hits	Pop Total	Fold Enrichment	Bonferroni	Benjamini	FDR
GOTERM_BP_FAT	GO:0000723~telomere maintenance	3	1.20482	0.0628358	DCLRE1C, SMG6, TERF1	199	28	13528	7.28356	1	0.771483	65.7788
GOTERM_BP_FAT	GO:0032200~telomere organization	3	1.20482	0.0668586	DCLRE1C, SMG6, TERF1	199	29	13528	7.0324	1	0.782501	68.1268
GOTERM_BP_FAT	GO:0060249~anatomical structure homeostasis	4	1.60643	0.202853	DCLRE1C, SMG6, TERF1, ADD1	199	106	13528	2.56528	1	0.925657	97.6391
GOTERM_BP_FAT	GO:0006259~DNA metabolic process	8	3.21285	0.614044	DCLRE1C, XRCC2, SMG6, DDB1, GTF2H3, BAZ2A, TERF1, PURA	199	506	13528	1.07478	1	0.995252	100
Annotation Cluster 34	Enrichment Score: 0.8159967292034317
Category	Term	Count	%	PValue	Genes	List Total	Pop Hits	Pop Total	Fold Enrichment	Bonferroni	Benjamini	FDR
SP_PIR_KEYWORDS	lysosome	6	2.40964	0.0440281	AGA, RAB7A, HEXA, SCARB2, VPS33B, CLCN7	249	149	19235	3.1107	0.999999	0.397681	45.2782
GOTERM_CC_FAT	GO:0000323~lytic vacuole	6	2.40964	0.174229	AGA, RAB7A, HEXA, SCARB2, VPS33B, CLCN7	180	211	12782	2.01927	1	0.749075	92.4934
GOTERM_CC_FAT	GO:0005764~lysosome	6	2.40964	0.174229	AGA, RAB7A, HEXA, SCARB2, VPS33B, CLCN7	180	211	12782	2.01927	1	0.749075	92.4934
KEGG_PATHWAY	hsa04142:Lysosome	4	1.60643	0.223509	AGA, AP1S1, HEXA, SCARB2	72	117	5085	2.41453	1	0.992975	93.9015
GOTERM_CC_FAT	GO:0005773~vacuole	6	2.40964	0.278453	AGA, RAB7A, HEXA, SCARB2, VPS33B, CLCN7	180	252	12782	1.69074	1	0.824268	98.7897
Annotation Cluster 35	Enrichment Score: 0.810845593059447
Category	Term	Count	%	PValue	Genes	List Total	Pop Hits	Pop Total	Fold Enrichment	Bonferroni	Benjamini	FDR
INTERPRO	IPR017892:Protein kinase, C-terminal	3	1.20482	0.102227	PRKCA, MAST2, PKN2	227	40	16659	5.50407	1	0.987679	79.1043
INTERPRO	IPR002290:Serine/threonine protein kinase	7	2.81124	0.14112	PRKCA, MAST2, PAK2, TAOK1, NEK1, TAOK3, PKN2	227	259	16659	1.98345	1	0.991285	89.0147
UP_SEQ_FEATURE	domain:AGC-kinase C-terminal	3	1.20482	0.159749	PRKCA, MAST2, PKN2	249	55	19113	4.18686	1	0.986131	93.4524
INTERPRO	IPR000961:AGC-kinase, C-terminal	3	1.20482	0.171212	PRKCA, MAST2, PKN2	227	55	16659	4.00296	1	0.996032	93.4547
SMART	SM00220:S_TKc	7	2.81124	0.179624	PRKCA, MAST2, PAK2, TAOK1, NEK1, TAOK3, PKN2	134	259	9079	1.83118	1	0.980387	90.3013
SMART	SM00133:S_TK_X	3	1.20482	0.192503	PRKCA, MAST2, PKN2	134	55	9079	3.69566	1	0.975646	91.9511
Annotation Cluster 36	Enrichment Score: 0.7517538836760357
Category	Term	Count	%	PValue	Genes	List Total	Pop Hits	Pop Total	Fold Enrichment	Bonferroni	Benjamini	FDR
GOTERM_BP_FAT	GO:0046907~intracellular transport	19	7.63052	0.00787028	SCAMP1, KIF3B, OPA1, SMG6, IPO13, CHMP7, SMG7, SEC62, AP1S1, LONP2, ARF1, PIKFYVE, STX16, TMED10, DOPEY2, THOC2, FGF2, TRAM1, KPNB1	199	657	13528	1.96593	0.999988	0.416772	12.2395
GOTERM_BP_FAT	GO:0006913~nucleocytoplasmic transport	6	2.40964	0.0791943	SMG6, IPO13, SMG7, THOC2, KPNB1, FGF2	199	156	13528	2.61461	1	0.819766	74.4183
GOTERM_BP_FAT	GO:0051169~nuclear transport	6	2.40964	0.082603	SMG6, IPO13, SMG7, THOC2, KPNB1, FGF2	199	158	13528	2.58152	1	0.828804	75.9389
GOTERM_BP_FAT	GO:0034504~protein localization in nucleus	4	1.60643	0.159042	IPO13, PIKFYVE, KPNB1, FGF2	199	94	13528	2.89276	1	0.901704	94.2851
GOTERM_BP_FAT	GO:0006605~protein targeting	6	2.40964	0.208194	LONP2, IPO13, KPNB1, TRAM1, FGF2, SEC62	199	215	13528	1.89711	1	0.928209	97.8874
GOTERM_BP_FAT	GO:0034613~cellular protein localization	9	3.61446	0.254469	AP1S1, LONP2, IPO13, STX16, PIKFYVE, KPNB1, TRAM1, FGF2, SEC62	199	411	13528	1.48861	1	0.943993	99.2189
GOTERM_BP_FAT	GO:0070727~cellular macromolecule localization	9	3.61446	0.25855	AP1S1, LONP2, IPO13, STX16, PIKFYVE, KPNB1, TRAM1, FGF2, SEC62	199	414	13528	1.47782	1	0.942609	99.2867
GOTERM_BP_FAT	GO:0006886~intracellular protein transport	8	3.21285	0.308256	AP1S1, LONP2, IPO13, STX16, KPNB1, TRAM1, FGF2, SEC62	199	374	13528	1.45412	1	0.957675	99.7734
GOTERM_BP_FAT	GO:0006606~protein import into nucleus	3	1.20482	0.359444	IPO13, KPNB1, FGF2	199	86	13528	2.37139	1	0.972288	99.9364
GOTERM_BP_FAT	GO:0033365~protein localization in organelle	4	1.60643	0.360769	IPO13, PIKFYVE, KPNB1, FGF2	199	146	13528	1.86246	1	0.972192	99.9385
GOTERM_BP_FAT	GO:0051170~nuclear import	3	1.20482	0.369989	IPO13, KPNB1, FGF2	199	88	13528	2.3175	1	0.972627	99.9516
GOTERM_BP_FAT	GO:0017038~protein import	3	1.20482	0.574317	IPO13, KPNB1, FGF2	199	131	13528	1.55679	1	0.993092	99.9999
Annotation Cluster 37	Enrichment Score: 0.6907760707257296
Category	Term	Count	%	PValue	Genes	List Total	Pop Hits	Pop Total	Fold Enrichment	Bonferroni	Benjamini	FDR
GOTERM_CC_FAT	GO:0031967~organelle envelope	16	6.4257	0.0276565	SUOX, OPA1, ABCF2, MYO1C, IPO13, LMNB2, TMEM70, OGDH, TAGLN2, TIMM22, CBX5, SDHC, CSDE1, EXOG, PEBP1, KPNB1	180	620	12782	1.83254	0.99989	0.381053	31.5696
GOTERM_CC_FAT	GO:0031975~envelope	16	6.4257	0.0283497	SUOX, OPA1, ABCF2, MYO1C, IPO13, LMNB2, TMEM70, OGDH, TAGLN2, TIMM22, CBX5, SDHC, CSDE1, EXOG, PEBP1, KPNB1	180	622	12782	1.82665	0.999913	0.373332	32.2265
GOTERM_CC_FAT	GO:0044429~mitochondrial part	13	5.22088	0.130668	SUOX, OPA1, ABCF2, TMEM70, OGDH, TIMM22, DBT, SDHC, POLDIP2, CSDE1, PEBP1, EXOG, ACSM5	180	595	12782	1.5515	1	0.717525	84.954
GOTERM_CC_FAT	GO:0005740~mitochondrial envelope	10	4.01606	0.134376	SUOX, ABCF2, OPA1, SDHC, CSDE1, EXOG, PEBP1, TMEM70, OGDH, TIMM22	180	419	12782	1.69478	1	0.69957	85.7992
GOTERM_CC_FAT	GO:0005739~mitochondrion	20	8.03213	0.185808	PRKCA, E2F1, PACS2, SUOX, OPA1, ABCF2, TAOK3, TMEM70, RSAD1, OGDH, TIMM22, DBT, KCNJ8, SDHC, POLDIP2, CSDE1, EXOG, PEBP1, HSD17B4, ACSM5	180	1087	12782	1.30655	1	0.73714	93.7986
UP_SEQ_FEATURE	transit peptide:Mitochondrion	9	3.61446	0.262579	DBT, SUOX, OPA1, SDHC, EXOG, TMEM70, RSAD1, OGDH, ACSM5	249	467	19113	1.4793	1	0.996991	99.1525
SP_PIR_KEYWORDS	transit peptide	9	3.61446	0.27472	DBT, SUOX, OPA1, SDHC, EXOG, TMEM70, RSAD1, OGDH, ACSM5	249	476	19235	1.46059	1	0.814281	98.6443
GOTERM_CC_FAT	GO:0031966~mitochondrial membrane	8	3.21285	0.314938	OPA1, SDHC, CSDE1, EXOG, PEBP1, TMEM70, OGDH, TIMM22	180	394	12782	1.44185	1	0.840351	99.4001
SP_PIR_KEYWORDS	mitochondrion inner membrane	4	1.60643	0.454578	OPA1, SDHC, EXOG, TIMM22	249	193	19235	1.60102	1	0.925394	99.9702
GOTERM_CC_FAT	GO:0019866~organelle inner membrane	6	2.40964	0.490403	OPA1, LMNB2, SDHC, CSDE1, EXOG, TIMM22	180	329	12782	1.29504	1	0.921731	99.989
GOTERM_CC_FAT	GO:0005743~mitochondrial inner membrane	5	2.00803	0.624627	OPA1, SDHC, CSDE1, EXOG, TIMM22	180	306	12782	1.16031	1	0.9586	99.9998
SP_PIR_KEYWORDS	mitochondrion	11	4.41767	0.634783	PACS2, DBT, SUOX, OPA1, SDHC, EXOG, TMEM70, RSAD1, OGDH, ACSM5, TIMM22	249	832	19235	1.02132	1	0.969182	99.9999
Annotation Cluster 38	Enrichment Score: 0.6896812902086237
Category	Term	Count	%	PValue	Genes	List Total	Pop Hits	Pop Total	Fold Enrichment	Bonferroni	Benjamini	FDR
GOTERM_BP_FAT	GO:0007346~regulation of mitotic cell cycle	5	2.00803	0.183495	PEBP1, AATF, ZZEF1, GTSE1, TERF1	199	152	13528	2.23618	1	0.918269	96.4905
GOTERM_BP_FAT	GO:0007088~regulation of mitosis	3	1.20482	0.197644	PEBP1, ZZEF1, TERF1	199	56	13528	3.64178	1	0.921509	97.3709
GOTERM_BP_FAT	GO:0051783~regulation of nuclear division	3	1.20482	0.197644	PEBP1, ZZEF1, TERF1	199	56	13528	3.64178	1	0.921509	97.3709
GOTERM_BP_FAT	GO:0033043~regulation of organelle organization	6	2.40964	0.21281	PEBP1, ZZEF1, ARAP1, TERF1, SPTAN1, ADD1	199	217	13528	1.87963	1	0.92992	98.0819
GOTERM_BP_FAT	GO:0010564~regulation of cell cycle process	4	1.60643	0.233457	PEBP1, ZZEF1, GTSE1, TERF1	199	114	13528	2.38526	1	0.936756	98.7637
Annotation Cluster 39	Enrichment Score: 0.6862012352102242
Category	Term	Count	%	PValue	Genes	List Total	Pop Hits	Pop Total	Fold Enrichment	Bonferroni	Benjamini	FDR
GOTERM_BP_FAT	GO:0007015~actin filament organization	4	1.60643	0.0886078	PAK2, EVL, ARAP1, ADD1	199	72	13528	3.77666	1	0.838189	78.4131
GOTERM_BP_FAT	GO:0030036~actin cytoskeleton organization	6	2.40964	0.2368	EPB41L1, PAK2, EVL, ARAP1, ADD1, ARHGEF11	199	226	13528	1.80478	1	0.938329	98.8498
GOTERM_BP_FAT	GO:0030029~actin filament-based process	6	2.40964	0.278671	EPB41L1, PAK2, EVL, ARAP1, ADD1, ARHGEF11	199	241	13528	1.69245	1	0.949286	99.5472
GOTERM_BP_FAT	GO:0007010~cytoskeleton organization	9	3.61446	0.307787	EPB41L1, PAK2, HAUS2, EVL, MICAL1, CLN8, ARAP1, ADD1, ARHGEF11	199	436	13528	1.40325	1	0.95823	99.7708
Annotation Cluster 40	Enrichment Score: 0.6722074500629533
Category	Term	Count	%	PValue	Genes	List Total	Pop Hits	Pop Total	Fold Enrichment	Bonferroni	Benjamini	FDR
UP_SEQ_FEATURE	DNA-binding region:Basic motif	5	2.00803	0.158364	NCOA3, TFEB, NFIL3, TCF12, MXD4	249	161	19113	2.38382	1	0.987121	93.2814
UP_SEQ_FEATURE	domain:Helix-loop-helix motif	4	1.60643	0.184695	NCOA3, TFEB, TCF12, MXD4	249	114	19113	2.6933	1	0.990454	95.9161
INTERPRO	IPR001092:Basic helix-loop-helix dimerisation region bHLH	4	1.60643	0.201718	NCOA3, TFEB, TCF12, MXD4	227	114	16659	2.57501	1	0.996607	96.2027
SMART	SM00353:HLH	4	1.60643	0.233653	NCOA3, TFEB, TCF12, MXD4	134	114	9079	2.37732	1	0.983594	95.6544
INTERPRO	IPR011598:Helix-loop-helix DNA-binding	3	1.20482	0.315889	TFEB, TCF12, MXD4	227	84	16659	2.62099	1	0.99968	99.5961
Annotation Cluster 41	Enrichment Score: 0.6356704657061483
Category	Term	Count	%	PValue	Genes	List Total	Pop Hits	Pop Total	Fold Enrichment	Bonferroni	Benjamini	FDR
GOTERM_BP_FAT	GO:0000278~mitotic cell cycle	11	4.41767	0.045478	E2F1, ANAPC2, PSMA1, NIPBL, HAUS2, NEK1, ADAM17, PSMD7, GTSE1, DCTN1, TERF1	199	370	13528	2.02102	1	0.696095	53.6561
GOTERM_BP_FAT	GO:0048285~organelle fission	7	2.81124	0.120567	ANAPC2, OPA1, NIPBL, HAUS2, NEK1, DCTN1, TERF1	199	229	13528	2.07799	1	0.88244	88.0317
GOTERM_BP_FAT	GO:0022402~cell cycle process	13	5.22088	0.12609	E2F1, ANAPC2, XRCC2, NEK1, HAUS2, GTSE1, DCTN1, PSMA1, NIPBL, ADAM17, PSMD7, ARAP1, TERF1	199	565	13528	1.56414	1	0.877459	89.2149
GOTERM_BP_FAT	GO:0022403~cell cycle phase	10	4.01606	0.15281	E2F1, ANAPC2, XRCC2, NIPBL, HAUS2, NEK1, ADAM17, GTSE1, DCTN1, TERF1	199	414	13528	1.64203	1	0.9049	93.5436
GOTERM_BP_FAT	GO:0007049~cell cycle	16	6.4257	0.165351	E2F1, ANAPC2, RABGAP1, XRCC2, NEK1, HAUS2, DCTN1, GTSE1, GAK, PSMA1, CYLD, NIPBL, ADAM17, PSMD7, ARAP1, TERF1	199	776	13528	1.40165	1	0.907097	94.9537
GOTERM_BP_FAT	GO:0007067~mitosis	6	2.40964	0.220986	ANAPC2, NIPBL, HAUS2, NEK1, DCTN1, TERF1	199	220	13528	1.854	1	0.932164	98.3858
GOTERM_BP_FAT	GO:0000280~nuclear division	6	2.40964	0.220986	ANAPC2, NIPBL, HAUS2, NEK1, DCTN1, TERF1	199	220	13528	1.854	1	0.932164	98.3858
GOTERM_BP_FAT	GO:0000087~M phase of mitotic cell cycle	6	2.40964	0.231872	ANAPC2, NIPBL, HAUS2, NEK1, DCTN1, TERF1	199	224	13528	1.82089	1	0.936664	98.7207
SP_PIR_KEYWORDS	cell cycle	9	3.61446	0.243668	E2F1, ANAPC2, CYLD, RABGAP1, NIPBL, HAUS2, NEK1, TERF1, GAK	249	461	19235	1.50811	1	0.792414	97.6234
GOTERM_BP_FAT	GO:0000279~M phase	7	2.81124	0.350757	ANAPC2, XRCC2, NIPBL, HAUS2, NEK1, DCTN1, TERF1	199	329	13528	1.44638	1	0.969714	99.9205
SP_PIR_KEYWORDS	mitosis	4	1.60643	0.420767	ANAPC2, HAUS2, NEK1, TERF1	249	183	19235	1.6885	1	0.912941	99.9332
GOTERM_BP_FAT	GO:0051301~cell division	6	2.40964	0.434877	ANAPC2, HAUS2, NEK1, AATF, TERF1, ARHGEF11	199	295	13528	1.38264	1	0.980021	99.992
GOTERM_CC_FAT	GO:0005819~spindle	3	1.20482	0.613182	HAUS2, DCTN1, TERF1	180	147	12782	1.44921	1	0.957141	99.9997
SP_PIR_KEYWORDS	cell division	4	1.60643	0.664607	ANAPC2, HAUS2, NEK1, TERF1	249	264	19235	1.17044	1	0.976044	100
Annotation Cluster 42	Enrichment Score: 0.626053661038901
Category	Term	Count	%	PValue	Genes	List Total	Pop Hits	Pop Total	Fold Enrichment	Bonferroni	Benjamini	FDR
GOTERM_BP_FAT	GO:0010639~negative regulation of organelle organization	4	1.60643	0.118725	ARAP1, TERF1, SPTAN1, ADD1	199	82	13528	3.31609	1	0.881247	87.6107
GOTERM_BP_FAT	GO:0051129~negative regulation of cellular component organization	5	2.00803	0.155075	ARAP1, TERF1, SPTAN1, ADD1, EPHB2	199	142	13528	2.39366	1	0.904093	93.823
GOTERM_BP_FAT	GO:0044087~regulation of cellular component biogenesis	5	2.00803	0.155075	PRKCA, ARAP1, TERF1, SPTAN1, ADD1	199	142	13528	2.39366	1	0.904093	93.823
GOTERM_BP_FAT	GO:0051494~negative regulation of cytoskeleton organization	3	1.20482	0.192322	ARAP1, SPTAN1, ADD1	199	55	13528	3.70799	1	0.920307	97.0675
GOTERM_BP_FAT	GO:0033043~regulation of organelle organization	6	2.40964	0.21281	PEBP1, ZZEF1, ARAP1, TERF1, SPTAN1, ADD1	199	217	13528	1.87963	1	0.92992	98.0819
GOTERM_BP_FAT	GO:0032271~regulation of protein polymerization	3	1.20482	0.262462	TERF1, SPTAN1, ADD1	199	68	13528	2.99911	1	0.944376	99.3464
GOTERM_BP_FAT	GO:0051493~regulation of cytoskeleton organization	4	1.60643	0.320703	ARAP1, TERF1, SPTAN1, ADD1	199	136	13528	1.99941	1	0.960114	99.8321
GOTERM_BP_FAT	GO:0032956~regulation of actin cytoskeleton organization	3	1.20482	0.375235	ARAP1, SPTAN1, ADD1	199	89	13528	2.29146	1	0.972274	99.9579
GOTERM_BP_FAT	GO:0043254~regulation of protein complex assembly	3	1.20482	0.380464	TERF1, SPTAN1, ADD1	199	90	13528	2.266	1	0.972976	99.9633
GOTERM_BP_FAT	GO:0032970~regulation of actin filament-based process	3	1.20482	0.390867	ARAP1, SPTAN1, ADD1	199	92	13528	2.21674	1	0.973332	99.9723
Annotation Cluster 43	Enrichment Score: 0.6212509621998279
Category	Term	Count	%	PValue	Genes	List Total	Pop Hits	Pop Total	Fold Enrichment	Bonferroni	Benjamini	FDR
GOTERM_BP_FAT	GO:0031401~positive regulation of protein modification process	7	2.81124	0.0570713	PRKCA, HDAC4, ANAPC2, PSMA1, ADAM17, FGF2, PSMD7	199	187	13528	2.5447	1	0.754263	62.1295
GOTERM_BP_FAT	GO:0031399~regulation of protein modification process	9	3.61446	0.0687849	PRKCA, HDAC4, ANAPC2, PSMA1, PRKAR2A, ADAM17, PEBP1, FGF2, PSMD7	199	295	13528	2.07396	1	0.787181	69.1967
GOTERM_BP_FAT	GO:0031400~negative regulation of protein modification process	5	2.00803	0.0972255	PRKCA, ANAPC2, PSMA1, PEBP1, PSMD7	199	119	13528	2.8563	1	0.858333	81.5493
GOTERM_BP_FAT	GO:0043086~negative regulation of catalytic activity	8	3.21285	0.112956	PRKCA, ZGPAT, ANAPC2, PSMA1, PAK2, CLN8, PSMD7, TERF1	199	277	13528	1.96332	1	0.876886	86.2003
GOTERM_BP_FAT	GO:0044092~negative regulation of molecular function	9	3.61446	0.117881	PRKCA, HDAC4, ZGPAT, ANAPC2, PSMA1, PAK2, CLN8, PSMD7, TERF1	199	334	13528	1.83179	1	0.882316	87.4132
GOTERM_BP_FAT	GO:0032269~negative regulation of cellular protein metabolic process	6	2.40964	0.124717	PRKCA, ANAPC2, PSMA1, PEBP1, CLN8, PSMD7	199	180	13528	2.266	1	0.880084	88.9314
GOTERM_BP_FAT	GO:0032270~positive regulation of cellular protein metabolic process	7	2.81124	0.127417	PRKCA, HDAC4, ANAPC2, PSMA1, ADAM17, FGF2, PSMD7	199	233	13528	2.04231	1	0.877563	89.4824
GOTERM_BP_FAT	GO:0051248~negative regulation of protein metabolic process	6	2.40964	0.139875	PRKCA, ANAPC2, PSMA1, PEBP1, CLN8, PSMD7	199	187	13528	2.18117	1	0.892039	91.7067
GOTERM_BP_FAT	GO:0051247~positive regulation of protein metabolic process	7	2.81124	0.146762	PRKCA, HDAC4, ANAPC2, PSMA1, ADAM17, FGF2, PSMD7	199	243	13528	1.95827	1	0.897142	92.7383
GOTERM_BP_FAT	GO:0032268~regulation of cellular protein metabolic process	11	4.41767	0.157996	PRKCA, HDAC4, ANAPC2, PSMA1, PRKAR2A, ADAM17, PEBP1, EIF2B2, CLN8, FGF2, PSMD7	199	474	13528	1.57759	1	0.902202	94.1666
GOTERM_BP_FAT	GO:0007568~aging	4	1.60643	0.218041	PRKCA, PEBP1, CLN8, TERF1	199	110	13528	2.472	1	0.932151	98.282
GOTERM_BP_FAT	GO:0044093~positive regulation of molecular function	12	4.81928	0.240372	HDAC4, ANAPC2, PSMA1, PRKAR2A, NCOA3, ADAM17, CALCRL, FGF2, PSMD7, ARAP1, TERF1, ADD1	199	586	13528	1.39208	1	0.938831	98.9356
GOTERM_BP_FAT	GO:0051436~negative regulation of ubiquitin-protein ligase activity during mitotic cell cycle	3	1.20482	0.246158	ANAPC2, PSMA1, PSMD7	199	65	13528	3.13753	1	0.939915	99.0619
GOTERM_BP_FAT	GO:0031145~anaphase-promoting complex-dependent proteasomal ubiquitin-dependent protein catabolic process	3	1.20482	0.246158	ANAPC2, PSMA1, PSMD7	199	65	13528	3.13753	1	0.939915	99.0619
GOTERM_BP_FAT	GO:0051352~negative regulation of ligase activity	3	1.20482	0.257025	ANAPC2, PSMA1, PSMD7	199	67	13528	3.04388	1	0.944765	99.262
GOTERM_BP_FAT	GO:0051444~negative regulation of ubiquitin-protein ligase activity	3	1.20482	0.257025	ANAPC2, PSMA1, PSMD7	199	67	13528	3.04388	1	0.944765	99.262
GOTERM_BP_FAT	GO:0051437~positive regulation of ubiquitin-protein ligase activity during mitotic cell cycle	3	1.20482	0.262462	ANAPC2, PSMA1, PSMD7	199	68	13528	2.99911	1	0.944376	99.3464
GOTERM_BP_FAT	GO:0051443~positive regulation of ubiquitin-protein ligase activity	3	1.20482	0.273338	ANAPC2, PSMA1, PSMD7	199	70	13528	2.91342	1	0.946763	99.4886
GOTERM_BP_FAT	GO:0051439~regulation of ubiquitin-protein ligase activity during mitotic cell cycle	3	1.20482	0.278774	ANAPC2, PSMA1, PSMD7	199	71	13528	2.87239	1	0.948386	99.5483
GOTERM_BP_FAT	GO:0051351~positive regulation of ligase activity	3	1.20482	0.289636	ANAPC2, PSMA1, PSMD7	199	73	13528	2.79369	1	0.952348	99.6485
GOTERM_BP_FAT	GO:0031397~negative regulation of protein ubiquitination	3	1.20482	0.295061	ANAPC2, PSMA1, PSMD7	199	74	13528	2.75594	1	0.954627	99.6903
GOTERM_BP_FAT	GO:0051438~regulation of ubiquitin-protein ligase activity	3	1.20482	0.316693	ANAPC2, PSMA1, PSMD7	199	78	13528	2.61461	1	0.959644	99.815
GOTERM_BP_FAT	GO:0051340~regulation of ligase activity	3	1.20482	0.332819	ANAPC2, PSMA1, PSMD7	199	81	13528	2.51777	1	0.963625	99.8753
GOTERM_BP_FAT	GO:0031398~positive regulation of protein ubiquitination	3	1.20482	0.348837	ANAPC2, PSMA1, PSMD7	199	84	13528	2.42785	1	0.969587	99.9165
GOTERM_BP_FAT	GO:0031396~regulation of protein ubiquitination	3	1.20482	0.431655	ANAPC2, PSMA1, PSMD7	199	100	13528	2.0394	1	0.97999	99.9912
GOTERM_BP_FAT	GO:0006979~response to oxidative stress	4	1.60643	0.431761	PRKCA, SLC23A2, PEBP1, CLN8	199	164	13528	1.65805	1	0.979636	99.9912
GOTERM_BP_FAT	GO:0010498~proteasomal protein catabolic process	3	1.20482	0.441627	ANAPC2, PSMA1, PSMD7	199	102	13528	1.99941	1	0.980891	99.9934
GOTERM_BP_FAT	GO:0043161~proteasomal ubiquitin-dependent protein catabolic process	3	1.20482	0.441627	ANAPC2, PSMA1, PSMD7	199	102	13528	1.99941	1	0.980891	99.9934
GOTERM_BP_FAT	GO:0043085~positive regulation of catalytic activity	9	3.61446	0.493904	ANAPC2, PSMA1, PRKAR2A, ADAM17, CALCRL, FGF2, PSMD7, ARAP1, TERF1	199	520	13528	1.17658	1	0.987674	99.9987
GOTERM_BP_FAT	GO:0008285~negative regulation of cell proliferation	4	1.60643	0.902097	PRKCA, HDAC4, FGF2, MXD4	199	361	13528	0.75324	1	0.999956	100
GOTERM_BP_FAT	GO:0009611~response to wounding	4	1.60643	0.985326	HDAC4, ADAM17, PEBP1, FGF2	199	530	13528	0.513056	1	1	100
Annotation Cluster 44	Enrichment Score: 0.6110030451490207
Category	Term	Count	%	PValue	Genes	List Total	Pop Hits	Pop Total	Fold Enrichment	Bonferroni	Benjamini	FDR
GOTERM_CC_FAT	GO:0005875~microtubule associated complex	5	2.00803	0.0549587	KIF3B, RABGAP1, HAUS2, DYNLRB1, DCTN1	180	102	12782	3.48094	1	0.506673	53.4471
SP_PIR_KEYWORDS	microtubule	6	2.40964	0.179438	KIF3B, HAUS2, CAMSAP1L1, DYNLRB1, GTSE1, DCTN1	249	231	19235	2.00647	1	0.73711	92.9213
GOTERM_CC_FAT	GO:0044430~cytoskeletal part	17	6.82731	0.259166	KIF3B, RABGAP1, MYO1C, LMNB2, HAUS2, ALMS1, GTSE1, DCTN1, ARHGAP32, TTBK2, PLA2G6, MICAL1, CAMSAP1L1, DYNLRB1, ADD1, SPTAN1, TERF1	180	952	12782	1.26806	1	0.808415	98.2708
GOTERM_MF_FAT	GO:0003774~motor activity	4	1.60643	0.329713	KIF3B, MYO1C, DYNLRB1, DCTN1	186	142	12983	1.96623	1	0.915621	99.6041
GOTERM_CC_FAT	GO:0005874~microtubule	6	2.40964	0.339817	KIF3B, HAUS2, CAMSAP1L1, DYNLRB1, GTSE1, DCTN1	180	274	12782	1.55499	1	0.846544	99.6363
GOTERM_CC_FAT	GO:0015630~microtubule cytoskeleton	10	4.01606	0.362683	KIF3B, RABGAP1, HAUS2, PLA2G6, ALMS1, CAMSAP1L1, DYNLRB1, GTSE1, DCTN1, TERF1	180	549	12782	1.29346	1	0.858027	99.7742
GOTERM_BP_FAT	GO:0007017~microtubule-based process	5	2.00803	0.508793	KIF3B, OPA1, HAUS2, DYNLRB1, GTSE1	199	253	13528	1.34348	1	0.988753	99.9992
Annotation Cluster 45	Enrichment Score: 0.5820004393910372
Category	Term	Count	%	PValue	Genes	List Total	Pop Hits	Pop Total	Fold Enrichment	Bonferroni	Benjamini	FDR
GOTERM_BP_FAT	GO:0002026~regulation of the force of heart contraction	3	1.20482	0.0223516	PRKCA, PEBP1, ATP1A2	199	16	13528	12.7462	1	0.546191	31.1691
GOTERM_CC_FAT	GO:0045121~membrane raft	5	2.00803	0.141032	PRKCA, PIKFYVE, ADAM17, PEBP1, ATP1A2	180	143	12782	2.48291	1	0.709221	87.207
GOTERM_BP_FAT	GO:0001505~regulation of neurotransmitter levels	3	1.20482	0.257025	PEBP1, ATP1A2, CLN8	199	67	13528	3.04388	1	0.944765	99.262
GOTERM_BP_FAT	GO:0008016~regulation of heart contraction	3	1.20482	0.311297	PRKCA, PEBP1, ATP1A2	199	77	13528	2.64857	1	0.958461	99.7893
GOTERM_BP_FAT	GO:0007268~synaptic transmission	6	2.40964	0.444567	PRKCA, SYPL1, PEBP1, ATP1A2, CLN8, FGF2	199	298	13528	1.36872	1	0.981213	99.994
GOTERM_BP_FAT	GO:0044057~regulation of system process	6	2.40964	0.473046	PRKCA, HDAC4, PEBP1, ATP1A2, CALCRL, EPHB2	199	309	13528	1.32	1	0.985171	99.9975
GOTERM_BP_FAT	GO:0007610~behavior	8	3.21285	0.533163	PRKCA, HEXA, PEBP1, ATP1A2, CLN8, FGF2, DYNLRB1, EPHB2	199	469	13528	1.15957	1	0.990392	99.9997
GOTERM_BP_FAT	GO:0007267~cell-cell signaling	8	3.21285	0.780764	PRKCA, SYPL1, PGF, POU2F1, PEBP1, ATP1A2, CLN8, FGF2	199	600	13528	0.906399	1	0.999323	100
Annotation Cluster 46	Enrichment Score: 0.5742918982657518
Category	Term	Count	%	PValue	Genes	List Total	Pop Hits	Pop Total	Fold Enrichment	Bonferroni	Benjamini	FDR
GOTERM_CC_FAT	GO:0005635~nuclear envelope	6	2.40964	0.161853	MYO1C, LMNB2, IPO13, TAGLN2, KPNB1, CBX5	180	205	12782	2.07837	1	0.744938	90.8203
GOTERM_CC_FAT	GO:0005643~nuclear pore	3	1.20482	0.303659	MYO1C, IPO13, KPNB1	180	79	12782	2.69662	1	0.831726	99.2518
GOTERM_CC_FAT	GO:0046930~pore complex	3	1.20482	0.385139	MYO1C, IPO13, KPNB1	180	95	12782	2.24246	1	0.871627	99.861
Annotation Cluster 47	Enrichment Score: 0.5718928829314817
Category	Term	Count	%	PValue	Genes	List Total	Pop Hits	Pop Total	Fold Enrichment	Bonferroni	Benjamini	FDR
SP_PIR_KEYWORDS	autophosphorylation	3	1.20482	0.131491	PRKCA, FGFR1, PRKAR2A	249	49	19235	4.72953	1	0.657482	84.858
SP_PIR_KEYWORDS	phosphotransferase	5	2.00803	0.258766	PRKCA, FGFR1, PRKAR2A, PRKAB1, PKN2	249	201	19235	1.92162	1	0.797499	98.1857
SP_PIR_KEYWORDS	duplication	4	1.60643	0.565609	PRKCA, FGFR1, BRD2, PRKAR2A	249	228	19235	1.35525	1	0.954553	99.9986
Annotation Cluster 48	Enrichment Score: 0.5339415672753712
Category	Term	Count	%	PValue	Genes	List Total	Pop Hits	Pop Total	Fold Enrichment	Bonferroni	Benjamini	FDR
GOTERM_BP_FAT	GO:0006352~transcription initiation	4	1.60643	0.121924	RTF1, MED24, GTF2H3, MED13	199	83	13528	3.27614	1	0.879642	88.3332
GOTERM_MF_FAT	GO:0003702~RNA polymerase II transcription factor activity	7	2.81124	0.136195	TCF7, ZNF148, MED24, GTF2H3, MED13, TCF12, PURA	186	244	12983	2.00249	1	0.714767	86.794
GOTERM_MF_FAT	GO:0016251~general RNA polymerase II transcription factor activity	3	1.20482	0.159214	MED24, GTF2H3, MED13	186	50	12983	4.18806	1	0.743866	90.91
GOTERM_BP_FAT	GO:0006367~transcription initiation from RNA polymerase II promoter	3	1.20482	0.262462	MED24, GTF2H3, MED13	199	68	13528	2.99911	1	0.944376	99.3464
GOTERM_BP_FAT	GO:0006351~transcription, DNA-dependent	5	2.00803	0.622329	RTF1, MED24, GTF2H3, MED13, NFIL3	199	292	13528	1.16404	1	0.995614	100
GOTERM_BP_FAT	GO:0032774~RNA biosynthetic process	5	2.00803	0.632998	RTF1, MED24, GTF2H3, MED13, NFIL3	199	296	13528	1.14831	1	0.996097	100
GOTERM_BP_FAT	GO:0006366~transcription from RNA polymerase II promoter	4	1.60643	0.669407	MED24, GTF2H3, MED13, NFIL3	199	234	13528	1.16205	1	0.997311	100
Annotation Cluster 49	Enrichment Score: 0.5338000489260386
Category	Term	Count	%	PValue	Genes	List Total	Pop Hits	Pop Total	Fold Enrichment	Bonferroni	Benjamini	FDR
UP_SEQ_FEATURE	repeat:WD 7	5	2.00803	0.13137	CIAO1, SEC31B, TLE3, WDR1, HERC1	249	150	19113	2.55863	1	0.976678	88.984
UP_SEQ_FEATURE	repeat:WD 5	6	2.40964	0.187919	CIAO1, SEC31B, TLE3, FBXW12, WDR1, HERC1	249	233	19113	1.97663	1	0.990235	96.1618
INTERPRO	IPR015943:WD40/YVTN repeat-like	7	2.81124	0.223608	CIAO1, SEC31B, PLXNB3, TLE3, FBXW12, WDR1, HERC1	227	300	16659	1.71238	1	0.997751	97.464
UP_SEQ_FEATURE	repeat:WD 4	6	2.40964	0.227721	CIAO1, SEC31B, TLE3, FBXW12, WDR1, HERC1	249	251	19113	1.83488	1	0.994114	98.253
UP_SEQ_FEATURE	repeat:WD 6	5	2.00803	0.241027	CIAO1, SEC31B, TLE3, WDR1, HERC1	249	192	19113	1.99893	1	0.995329	98.6693
UP_SEQ_FEATURE	repeat:WD 3	6	2.40964	0.265399	CIAO1, SEC31B, TLE3, FBXW12, WDR1, HERC1	249	265	19113	1.73794	1	0.996853	99.2019
UP_SEQ_FEATURE	repeat:WD 2	6	2.40964	0.283787	CIAO1, SEC31B, TLE3, FBXW12, WDR1, HERC1	249	274	19113	1.68085	1	0.997509	99.4634
UP_SEQ_FEATURE	repeat:WD 1	6	2.40964	0.283787	CIAO1, SEC31B, TLE3, FBXW12, WDR1, HERC1	249	274	19113	1.68085	1	0.997509	99.4634
SP_PIR_KEYWORDS	wd repeat	6	2.40964	0.284512	CIAO1, SEC31B, TLE3, FBXW12, WDR1, HERC1	249	276	19235	1.67933	1	0.816634	98.8699
INTERPRO	IPR019775:WD40 repeat, conserved site	6	2.40964	0.323217	CIAO1, SEC31B, TLE3, FBXW12, WDR1, HERC1	227	277	16659	1.58962	1	0.99965	99.6545
INTERPRO	IPR019782:WD40 repeat 2	5	2.00803	0.367726	CIAO1, SEC31B, TLE3, WDR1, HERC1	227	226	16659	1.62362	1	0.999876	99.8713
INTERPRO	IPR017986:WD40 repeat, region	5	2.00803	0.402522	CIAO1, SEC31B, TLE3, WDR1, HERC1	227	238	16659	1.54176	1	0.999918	99.9434
INTERPRO	IPR019781:WD40 repeat, subgroup	5	2.00803	0.419077	CIAO1, SEC31B, TLE3, WDR1, HERC1	227	242	16659	1.51627	1	0.999932	99.9624
INTERPRO	IPR001680:WD40 repeat	5	2.00803	0.484255	CIAO1, SEC31B, TLE3, WDR1, HERC1	227	266	16659	1.37947	1	0.999967	99.9933
SMART	SM00320:WD40	5	2.00803	0.550065	CIAO1, SEC31B, TLE3, WDR1, HERC1	134	266	9079	1.27357	1	0.999959	99.9918
Annotation Cluster 50	Enrichment Score: 0.5298285929891813
Category	Term	Count	%	PValue	Genes	List Total	Pop Hits	Pop Total	Fold Enrichment	Bonferroni	Benjamini	FDR
GOTERM_CC_FAT	GO:0030136~clathrin-coated vesicle	5	2.00803	0.114275	SCAMP1, AP1S1, SYPL1, PEBP1, SPG21	180	132	12782	2.68981	1	0.708422	80.6285
GOTERM_CC_FAT	GO:0030135~coated vesicle	5	2.00803	0.181285	SCAMP1, AP1S1, SYPL1, PEBP1, SPG21	180	159	12782	2.23305	1	0.741871	93.3161
GOTERM_CC_FAT	GO:0008021~synaptic vesicle	3	1.20482	0.288099	SCAMP1, SYPL1, PEBP1	180	76	12782	2.80307	1	0.826751	98.9912
GOTERM_CC_FAT	GO:0045202~synapse	6	2.40964	0.558091	SCAMP1, ARHGAP32, SYPL1, PEBP1, VAMP3, ATP1A2	180	355	12782	1.20019	1	0.94414	99.9984
GOTERM_CC_FAT	GO:0044456~synapse part	4	1.60643	0.673437	SCAMP1, ARHGAP32, SYPL1, PEBP1	180	246	12782	1.15465	1	0.969721	100
Annotation Cluster 51	Enrichment Score: 0.5287995189319269
Category	Term	Count	%	PValue	Genes	List Total	Pop Hits	Pop Total	Fold Enrichment	Bonferroni	Benjamini	FDR
GOTERM_BP_FAT	GO:0007612~learning	3	1.20482	0.219095	ATP1A2, CLN8, EPHB2	199	60	13528	3.39899	1	0.93176	98.3199
GOTERM_BP_FAT	GO:0007611~learning or memory	4	1.60643	0.221876	PRKCA, ATP1A2, CLN8, EPHB2	199	111	13528	2.44973	1	0.931629	98.416
GOTERM_BP_FAT	GO:0007610~behavior	8	3.21285	0.533163	PRKCA, HEXA, PEBP1, ATP1A2, CLN8, FGF2, DYNLRB1, EPHB2	199	469	13528	1.15957	1	0.990392	99.9997
Annotation Cluster 52	Enrichment Score: 0.5249592979985827
Category	Term	Count	%	PValue	Genes	List Total	Pop Hits	Pop Total	Fold Enrichment	Bonferroni	Benjamini	FDR
UP_SEQ_FEATURE	lipid moiety-binding region:N-myristoyl glycine	4	1.60643	0.184695	ARF1, PAK2, GORASP1, PRKAB1	249	114	19113	2.6933	1	0.990454	95.9161
SP_PIR_KEYWORDS	myristate	4	1.60643	0.198654	ARF1, PAK2, GORASP1, PRKAB1	249	119	19235	2.5966	1	0.754042	94.8459
SP_PIR_KEYWORDS	lipoprotein	8	3.21285	0.725386	RAB7A, ARF1, PAK2, RAB5B, LMNB2, GORASP1, PRKAB1, PEBP1	249	642	19235	0.962604	1	0.986666	100
Annotation Cluster 53	Enrichment Score: 0.5086956446135968
Category	Term	Count	%	PValue	Genes	List Total	Pop Hits	Pop Total	Fold Enrichment	Bonferroni	Benjamini	FDR
GOTERM_CC_FAT	GO:0030016~myofibril	4	1.60643	0.203613	HDAC4, ARF1, KCNJ8, SPTAN1	180	111	12782	2.55896	1	0.765627	95.4017
GOTERM_CC_FAT	GO:0043292~contractile fiber	4	1.60643	0.240342	HDAC4, ARF1, KCNJ8, SPTAN1	180	121	12782	2.34747	1	0.785687	97.5721
GOTERM_CC_FAT	GO:0030017~sarcomere	3	1.20482	0.399997	HDAC4, ARF1, SPTAN1	180	98	12782	2.17381	1	0.880974	99.9002
GOTERM_CC_FAT	GO:0044449~contractile fiber part	3	1.20482	0.471547	HDAC4, ARF1, SPTAN1	180	113	12782	1.88525	1	0.915219	99.9821
Annotation Cluster 54	Enrichment Score: 0.5075197010166044
Category	Term	Count	%	PValue	Genes	List Total	Pop Hits	Pop Total	Fold Enrichment	Bonferroni	Benjamini	FDR
GOTERM_MF_FAT	GO:0031420~alkali metal ion binding	6	2.40964	0.224984	HDAC4, MAT2A, KCNJ8, SLC23A2, SLC38A7, ATP1A2	186	228	12983	1.83687	1	0.836829	97.0528
GOTERM_MF_FAT	GO:0030955~potassium ion binding	4	1.60643	0.27519	HDAC4, MAT2A, KCNJ8, ATP1A2	186	128	12983	2.18128	1	0.889872	98.8326
SP_PIR_KEYWORDS	potassium	3	1.20482	0.484904	MAT2A, KCNJ8, ATP1A2	249	126	19235	1.83926	1	0.93205	99.9861
Annotation Cluster 55	Enrichment Score: 0.5062276689427648
Category	Term	Count	%	PValue	Genes	List Total	Pop Hits	Pop Total	Fold Enrichment	Bonferroni	Benjamini	FDR
SP_PIR_KEYWORDS	P-loop	5	2.00803	0.0633015	RAB7A, ABCF2, ARF1, MAT2A, RAB5B	249	116	19235	3.3297	1	0.484521	58.3398
SP_PIR_KEYWORDS	gtp-binding	7	2.81124	0.251605	GTPBP1, RAB7A, OPA1, ARF1, RAB5B, GNL3L, ACSM5	249	329	19235	1.6436	1	0.792647	97.9365
GOTERM_MF_FAT	GO:0005525~GTP binding	8	3.21285	0.280583	GTPBP1, RAB7A, OPA1, ARF1, RAB5B, GNL3L, EIF2B2, ACSM5	186	372	12983	1.5011	1	0.891064	98.9472
GOTERM_MF_FAT	GO:0019001~guanyl nucleotide binding	8	3.21285	0.303083	GTPBP1, RAB7A, OPA1, ARF1, RAB5B, GNL3L, EIF2B2, ACSM5	186	382	12983	1.4618	1	0.90047	99.3215
GOTERM_MF_FAT	GO:0032561~guanyl ribonucleotide binding	8	3.21285	0.303083	GTPBP1, RAB7A, OPA1, ARF1, RAB5B, GNL3L, EIF2B2, ACSM5	186	382	12983	1.4618	1	0.90047	99.3215
UP_SEQ_FEATURE	nucleotide phosphate-binding region:GTP	6	2.40964	0.339791	GTPBP1, RAB7A, OPA1, ARF1, RAB5B, GNL3L	249	295	19113	1.5612	1	0.999239	99.8501
GOTERM_MF_FAT	GO:0003924~GTPase activity	5	2.00803	0.353955	GTPBP1, RAB7A, OPA1, ARF1, RAB5B	186	211	12983	1.65405	1	0.917549	99.7621
SP_PIR_KEYWORDS	nucleotide binding	3	1.20482	0.402305	RAB7A, ARF1, RAB5B	249	107	19235	2.16586	1	0.906577	99.8984
GOTERM_BP_FAT	GO:0007264~small GTPase mediated signal transduction	5	2.00803	0.656291	RAB7A, ARF1, RAB5B, FGF2, ARHGEF11	199	305	13528	1.11442	1	0.997029	100
INTERPRO	IPR005225:Small GTP-binding protein	3	1.20482	0.664649	RAB7A, ARF1, RAB5B	227	167	16659	1.31834	1	0.999999	100
Annotation Cluster 56	Enrichment Score: 0.4980366353741122
Category	Term	Count	%	PValue	Genes	List Total	Pop Hits	Pop Total	Fold Enrichment	Bonferroni	Benjamini	FDR
GOTERM_BP_FAT	GO:0051348~negative regulation of transferase activity	5	2.00803	0.0523235	PRKCA, ZGPAT, PAK2, CLN8, TERF1	199	96	13528	3.54062	1	0.73494	58.8525
GOTERM_BP_FAT	GO:0031401~positive regulation of protein modification process	7	2.81124	0.0570713	PRKCA, HDAC4, ANAPC2, PSMA1, ADAM17, FGF2, PSMD7	199	187	13528	2.5447	1	0.754263	62.1295
GOTERM_BP_FAT	GO:0031399~regulation of protein modification process	9	3.61446	0.0687849	PRKCA, HDAC4, ANAPC2, PSMA1, PRKAR2A, ADAM17, PEBP1, FGF2, PSMD7	199	295	13528	2.07396	1	0.787181	69.1967
GOTERM_BP_FAT	GO:0043086~negative regulation of catalytic activity	8	3.21285	0.112956	PRKCA, ZGPAT, ANAPC2, PSMA1, PAK2, CLN8, PSMD7, TERF1	199	277	13528	1.96332	1	0.876886	86.2003
GOTERM_BP_FAT	GO:0032270~positive regulation of cellular protein metabolic process	7	2.81124	0.127417	PRKCA, HDAC4, ANAPC2, PSMA1, ADAM17, FGF2, PSMD7	199	233	13528	2.04231	1	0.877563	89.4824
GOTERM_BP_FAT	GO:0051247~positive regulation of protein metabolic process	7	2.81124	0.146762	PRKCA, HDAC4, ANAPC2, PSMA1, ADAM17, FGF2, PSMD7	199	243	13528	1.95827	1	0.897142	92.7383
GOTERM_BP_FAT	GO:0032268~regulation of cellular protein metabolic process	11	4.41767	0.157996	PRKCA, HDAC4, ANAPC2, PSMA1, PRKAR2A, ADAM17, PEBP1, EIF2B2, CLN8, FGF2, PSMD7	199	474	13528	1.57759	1	0.902202	94.1666
GOTERM_BP_FAT	GO:0051174~regulation of phosphorus metabolic process	11	4.41767	0.174493	PRKCA, ZGPAT, ANAPC2, PRKAR2A, PAK2, SMG6, ATXN7, SMG7, ADAM17, PEBP1, FGF2	199	485	13528	1.54181	1	0.915885	95.7934
GOTERM_BP_FAT	GO:0019220~regulation of phosphate metabolic process	11	4.41767	0.174493	PRKCA, ZGPAT, ANAPC2, PRKAR2A, PAK2, SMG6, ATXN7, SMG7, ADAM17, PEBP1, FGF2	199	485	13528	1.54181	1	0.915885	95.7934
GOTERM_BP_FAT	GO:0051338~regulation of transferase activity	9	3.61446	0.180692	PRKCA, ZGPAT, ANAPC2, PRKAR2A, PAK2, ADAM17, CLN8, FGF2, TERF1	199	372	13528	1.64467	1	0.918339	96.286
GOTERM_BP_FAT	GO:0001932~regulation of protein amino acid phosphorylation	5	2.00803	0.247872	PRKCA, PRKAR2A, ADAM17, PEBP1, FGF2	199	173	13528	1.96474	1	0.940101	99.0965
GOTERM_BP_FAT	GO:0006469~negative regulation of protein kinase activity	3	1.20482	0.364725	PRKCA, ZGPAT, PAK2	199	87	13528	2.34413	1	0.972456	99.9445
GOTERM_BP_FAT	GO:0042325~regulation of phosphorylation	9	3.61446	0.373835	PRKCA, ZGPAT, ANAPC2, PRKAR2A, PAK2, ATXN7, ADAM17, PEBP1, FGF2	199	466	13528	1.31292	1	0.972859	99.9563
GOTERM_BP_FAT	GO:0001934~positive regulation of protein amino acid phosphorylation	3	1.20482	0.375235	PRKCA, ADAM17, FGF2	199	89	13528	2.29146	1	0.972274	99.9579
GOTERM_BP_FAT	GO:0033673~negative regulation of kinase activity	3	1.20482	0.380464	PRKCA, ZGPAT, PAK2	199	90	13528	2.266	1	0.972976	99.9633
GOTERM_BP_FAT	GO:0045859~regulation of protein kinase activity	7	2.81124	0.393119	PRKCA, ZGPAT, ANAPC2, PRKAR2A, PAK2, ADAM17, FGF2	199	345	13528	1.3793	1	0.973559	99.9739
GOTERM_BP_FAT	GO:0042327~positive regulation of phosphorylation	3	1.20482	0.416522	PRKCA, ADAM17, FGF2	199	97	13528	2.10247	1	0.978526	99.9864
GOTERM_BP_FAT	GO:0040017~positive regulation of locomotion	3	1.20482	0.421589	PRKCA, ADAM17, FGF2	199	98	13528	2.08102	1	0.97903	99.9882
GOTERM_BP_FAT	GO:0043549~regulation of kinase activity	7	2.81124	0.424782	PRKCA, ZGPAT, ANAPC2, PRKAR2A, PAK2, ADAM17, FGF2	199	357	13528	1.33294	1	0.979051	99.9892
GOTERM_BP_FAT	GO:0045937~positive regulation of phosphate metabolic process	3	1.20482	0.431655	PRKCA, ADAM17, FGF2	199	100	13528	2.0394	1	0.97999	99.9912
GOTERM_BP_FAT	GO:0010562~positive regulation of phosphorus metabolic process	3	1.20482	0.431655	PRKCA, ADAM17, FGF2	199	100	13528	2.0394	1	0.97999	99.9912
GOTERM_BP_FAT	GO:0040012~regulation of locomotion	3	1.20482	0.775076	PRKCA, ADAM17, FGF2	199	192	13528	1.06219	1	0.999305	100
GOTERM_BP_FAT	GO:0045860~positive regulation of protein kinase activity	3	1.20482	0.841355	PRKAR2A, ADAM17, FGF2	199	223	13528	0.914528	1	0.999793	100
GOTERM_BP_FAT	GO:0033674~positive regulation of kinase activity	3	1.20482	0.855331	PRKAR2A, ADAM17, FGF2	199	231	13528	0.882856	1	0.999849	100
GOTERM_BP_FAT	GO:0051347~positive regulation of transferase activity	3	1.20482	0.86971	PRKAR2A, ADAM17, FGF2	199	240	13528	0.849749	1	0.999891	100
GOTERM_BP_FAT	GO:0016477~cell migration	3	1.20482	0.915056	PRKCA, ADAM17, FGF2	199	276	13528	0.738912	1	0.999974	100
GOTERM_BP_FAT	GO:0006928~cell motion	5	2.00803	0.920963	PRKCA, ADAM17, FGF2, EPHB2, ARHGEF11	199	475	13528	0.715578	1	0.999979	100
GOTERM_BP_FAT	GO:0048870~cell motility	3	1.20482	0.941821	PRKCA, ADAM17, FGF2	199	307	13528	0.664299	1	0.999994	100
GOTERM_BP_FAT	GO:0051674~localization of cell	3	1.20482	0.941821	PRKCA, ADAM17, FGF2	199	307	13528	0.664299	1	0.999994	100
Annotation Cluster 57	Enrichment Score: 0.4947057927992875
Category	Term	Count	%	PValue	Genes	List Total	Pop Hits	Pop Total	Fold Enrichment	Bonferroni	Benjamini	FDR
INTERPRO	IPR000330:SNF2-related	3	1.20482	0.0696721	CHD9, CHD8, EP400	227	32	16659	6.88009	1	0.96918	64.9533
SP_PIR_KEYWORDS	helicase	4	1.60643	0.24936	CHD9, CHD8, HELZ, EP400	249	134	19235	2.30594	1	0.795131	97.852
GOTERM_MF_FAT	GO:0004386~helicase activity	4	1.60643	0.321902	CHD9, CHD8, HELZ, EP400	186	140	12983	1.99432	1	0.912913	99.5353
UP_SEQ_FEATURE	domain:Helicase C-terminal	3	1.20482	0.396288	CHD9, CHD8, EP400	249	105	19113	2.19312	1	0.999744	99.9631
UP_SEQ_FEATURE	domain:Helicase ATP-binding	3	1.20482	0.418922	CHD9, CHD8, EP400	249	110	19113	2.09343	1	0.999815	99.9797
INTERPRO	IPR014021:Helicase, superfamily 1 and 2, ATP-binding	3	1.20482	0.427374	CHD9, CHD8, EP400	227	107	16659	2.0576	1	0.999927	99.9695
INTERPRO	IPR001650:DNA/RNA helicase, C-terminal	3	1.20482	0.427374	CHD9, CHD8, EP400	227	107	16659	2.0576	1	0.999927	99.9695
INTERPRO	IPR014001:DEAD-like helicase, N-terminal	3	1.20482	0.436647	CHD9, CHD8, EP400	227	109	16659	2.01984	1	0.999925	99.9759
SMART	SM00487:DEXDc	3	1.20482	0.476593	CHD9, CHD8, EP400	134	109	9079	1.86478	1	0.999876	99.9514
Annotation Cluster 58	Enrichment Score: 0.4619720539318589
Category	Term	Count	%	PValue	Genes	List Total	Pop Hits	Pop Total	Fold Enrichment	Bonferroni	Benjamini	FDR
GOTERM_CC_FAT	GO:0044463~cell projection part	6	2.40964	0.231213	ARHGAP32, MYO1C, ADAM17, PEBP1, ALMS1, ATP1A2	180	234	12782	1.8208	1	0.788546	97.1463
SP_PIR_KEYWORDS	cell projection	5	2.00803	0.274931	ARHGAP32, MYO1C, ALMS1, EVL, KLHL24	249	206	19235	1.87498	1	0.809191	98.6496
GOTERM_CC_FAT	GO:0042995~cell projection	10	4.01606	0.646915	ARHGAP32, OPA1, MYO1C, ADAM17, PEBP1, ALMS1, EVL, KLHL24, ATP1A2, SDC3	180	697	12782	1.01881	1	0.964912	99.9999
Annotation Cluster 59	Enrichment Score: 0.44635714135449395
Category	Term	Count	%	PValue	Genes	List Total	Pop Hits	Pop Total	Fold Enrichment	Bonferroni	Benjamini	FDR
SP_PIR_KEYWORDS	magnesium	11	4.41767	0.0612534	DCLRE1C, FGFR1, MAST2, ITGAX, MAT2A, NEK1, ATP8B1, ATP1A2, PPAT, ACSM5, NME7	249	442	19235	1.92249	1	0.484497	57.1034
GOTERM_MF_FAT	GO:0000287~magnesium ion binding	11	4.41767	0.11222	DCLRE1C, MAST2, OPA1, ITGAX, MAT2A, NEK1, ATP8B1, ATP1A2, PPAT, ACSM5, NME7	186	452	12983	1.6987	1	0.683565	80.717
UP_SEQ_FEATURE	metal ion-binding site:Magnesium	4	1.60643	0.191237	MAT2A, ATP8B1, ATP1A2, PPAT	249	116	19113	2.64686	1	0.990051	96.4002
GOTERM_BP_FAT	GO:0009152~purine ribonucleotide biosynthetic process	4	1.60643	0.245146	ATP8B1, ATP1A2, PPAT, NME7	199	117	13528	2.3241	1	0.940287	99.0409
GOTERM_BP_FAT	GO:0009260~ribonucleotide biosynthetic process	4	1.60643	0.272749	ATP8B1, ATP1A2, PPAT, NME7	199	124	13528	2.1929	1	0.947368	99.4818
GOTERM_BP_FAT	GO:0009150~purine ribonucleotide metabolic process	4	1.60643	0.328725	ATP8B1, ATP1A2, PPAT, NME7	199	138	13528	1.97043	1	0.963172	99.862
GOTERM_BP_FAT	GO:0009259~ribonucleotide metabolic process	4	1.60643	0.364763	ATP8B1, ATP1A2, PPAT, NME7	199	147	13528	1.84979	1	0.97192	99.9446
GOTERM_BP_FAT	GO:0006164~purine nucleotide biosynthetic process	4	1.60643	0.368753	ATP8B1, ATP1A2, PPAT, NME7	199	148	13528	1.83729	1	0.972745	99.95
GOTERM_BP_FAT	GO:0009206~purine ribonucleoside triphosphate biosynthetic process	3	1.20482	0.421589	ATP8B1, ATP1A2, NME7	199	98	13528	2.08102	1	0.97903	99.9882
GOTERM_BP_FAT	GO:0009201~ribonucleoside triphosphate biosynthetic process	3	1.20482	0.426633	ATP8B1, ATP1A2, NME7	199	99	13528	2.06	1	0.979127	99.9898
GOTERM_BP_FAT	GO:0009145~purine nucleoside triphosphate biosynthetic process	3	1.20482	0.426633	ATP8B1, ATP1A2, NME7	199	99	13528	2.06	1	0.979127	99.9898
GOTERM_BP_FAT	GO:0009142~nucleoside triphosphate biosynthetic process	3	1.20482	0.441627	ATP8B1, ATP1A2, NME7	199	102	13528	1.99941	1	0.980891	99.9934
GOTERM_BP_FAT	GO:0044271~nitrogen compound biosynthetic process	6	2.40964	0.511714	MAT2A, ATP8B1, RSAD1, ATP1A2, PPAT, NME7	199	325	13528	1.25501	1	0.988952	99.9993
GOTERM_BP_FAT	GO:0009205~purine ribonucleoside triphosphate metabolic process	3	1.20482	0.513178	ATP8B1, ATP1A2, NME7	199	117	13528	1.74307	1	0.988942	99.9993
GOTERM_BP_FAT	GO:0006163~purine nucleotide metabolic process	4	1.60643	0.514144	ATP8B1, ATP1A2, PPAT, NME7	199	186	13528	1.46193	1	0.988862	99.9993
GOTERM_BP_FAT	GO:0009165~nucleotide biosynthetic process	4	1.60643	0.514144	ATP8B1, ATP1A2, PPAT, NME7	199	186	13528	1.46193	1	0.988862	99.9993
GOTERM_BP_FAT	GO:0009199~ribonucleoside triphosphate metabolic process	3	1.20482	0.517731	ATP8B1, ATP1A2, NME7	199	118	13528	1.7283	1	0.989153	99.9994
GOTERM_BP_FAT	GO:0009144~purine nucleoside triphosphate metabolic process	3	1.20482	0.535663	ATP8B1, ATP1A2, NME7	199	122	13528	1.67164	1	0.990516	99.9997
GOTERM_BP_FAT	GO:0034404~nucleobase, nucleoside and nucleotide biosynthetic process	4	1.60643	0.539073	ATP8B1, ATP1A2, PPAT, NME7	199	193	13528	1.40891	1	0.990565	99.9997
GOTERM_BP_FAT	GO:0034654~nucleobase, nucleoside, nucleotide and nucleic acid biosynthetic process	4	1.60643	0.539073	ATP8B1, ATP1A2, PPAT, NME7	199	193	13528	1.40891	1	0.990565	99.9997
GOTERM_BP_FAT	GO:0009141~nucleoside triphosphate metabolic process	3	1.20482	0.574317	ATP8B1, ATP1A2, NME7	199	131	13528	1.55679	1	0.993092	99.9999
Annotation Cluster 60	Enrichment Score: 0.4432955226464185
Category	Term	Count	%	PValue	Genes	List Total	Pop Hits	Pop Total	Fold Enrichment	Bonferroni	Benjamini	FDR
UP_SEQ_FEATURE	region of interest:Heparin-binding	3	1.20482	0.0273212	FGFR1, PGF, FGF2	249	20	19113	11.5139	1	0.675321	35.2
SP_PIR_KEYWORDS	heparin-binding	3	1.20482	0.204451	FGFR1, PGF, FGF2	249	65	19235	3.56534	1	0.751083	95.3234
GOTERM_MF_FAT	GO:0008201~heparin binding	3	1.20482	0.433052	FGFR1, PGF, FGF2	186	103	12983	2.03304	1	0.944486	99.9609
KEGG_PATHWAY	hsa05200:Pathways in cancer	6	2.40964	0.487295	PRKCA, E2F1, FGFR1, TCF7, PGF, FGF2	72	328	5085	1.29192	1	0.995728	99.9381
GOTERM_MF_FAT	GO:0005539~glycosaminoglycan binding	3	1.20482	0.596007	FGFR1, PGF, FGF2	186	140	12983	1.49574	1	0.986035	99.9996
GOTERM_MF_FAT	GO:0001871~pattern binding	3	1.20482	0.647892	FGFR1, PGF, FGF2	186	154	12983	1.35976	1	0.990242	99.9999
GOTERM_MF_FAT	GO:0030247~polysaccharide binding	3	1.20482	0.647892	FGFR1, PGF, FGF2	186	154	12983	1.35976	1	0.990242	99.9999
GOTERM_MF_FAT	GO:0030246~carbohydrate binding	3	1.20482	0.963734	FGFR1, PGF, FGF2	186	354	12983	0.591535	1	0.99999	100
Annotation Cluster 61	Enrichment Score: 0.4402171232121045
Category	Term	Count	%	PValue	Genes	List Total	Pop Hits	Pop Total	Fold Enrichment	Bonferroni	Benjamini	FDR
GOTERM_CC_FAT	GO:0005912~adherens junction	5	2.00803	0.170698	ADAM17, EVL, SSX2IP, SPTAN1, GAK	180	155	12782	2.29068	1	0.756993	92.0475
GOTERM_CC_FAT	GO:0070161~anchoring junction	5	2.00803	0.218641	ADAM17, EVL, SSX2IP, SPTAN1, GAK	180	172	12782	2.06428	1	0.773473	96.4462
GOTERM_CC_FAT	GO:0016323~basolateral plasma membrane	5	2.00803	0.317015	MYO1C, SLC23A2, ADAM17, EVL, GAK	180	203	12782	1.74904	1	0.838348	99.4242
GOTERM_CC_FAT	GO:0005925~focal adhesion	3	1.20482	0.419543	ADAM17, EVL, GAK	180	102	12782	2.08856	1	0.893299	99.9362
GOTERM_CC_FAT	GO:0005924~cell-substrate adherens junction	3	1.20482	0.438763	ADAM17, EVL, GAK	180	106	12782	2.00975	1	0.901488	99.9595
GOTERM_CC_FAT	GO:0030055~cell-substrate junction	3	1.20482	0.466933	ADAM17, EVL, GAK	180	112	12782	1.90208	1	0.914853	99.9798
GOTERM_CC_FAT	GO:0005911~cell-cell junction	4	1.60643	0.499283	ADAM17, SSX2IP, ADD3, SPTAN1	180	190	12782	1.49497	1	0.924528	99.9914
GOTERM_CC_FAT	GO:0030054~cell junction	8	3.21285	0.5924	ARHGAP32, ADAM17, EVL, VAMP3, SSX2IP, ADD3, SPTAN1, GAK	180	518	12782	1.0967	1	0.953592	99.9995
Annotation Cluster 62	Enrichment Score: 0.44018335204257264
Category	Term	Count	%	PValue	Genes	List Total	Pop Hits	Pop Total	Fold Enrichment	Bonferroni	Benjamini	FDR
GOTERM_BP_FAT	GO:0019226~transmission of nerve impulse	9	3.61446	0.141748	PRKCA, SYPL1, HEXA, NAB1, PEBP1, ATP1A2, EIF2B2, CLN8, FGF2	199	350	13528	1.74805	1	0.890582	92.0002
GOTERM_BP_FAT	GO:0008344~adult locomotory behavior	3	1.20482	0.18702	HEXA, ATP1A2, CLN8	199	54	13528	3.77666	1	0.917362	96.7326
GOTERM_BP_FAT	GO:0030534~adult behavior	3	1.20482	0.359444	HEXA, ATP1A2, CLN8	199	86	13528	2.37139	1	0.972288	99.9364
GOTERM_BP_FAT	GO:0007610~behavior	8	3.21285	0.533163	PRKCA, HEXA, PEBP1, ATP1A2, CLN8, FGF2, DYNLRB1, EPHB2	199	469	13528	1.15957	1	0.990392	99.9997
GOTERM_BP_FAT	GO:0007626~locomotory behavior	5	2.00803	0.572003	PRKCA, HEXA, ATP1A2, CLN8, FGF2	199	274	13528	1.24051	1	0.993013	99.9999
GOTERM_BP_FAT	GO:0050877~neurological system process	16	6.4257	0.786327	PRKCA, OPA1, HEXA, ALMS1, ATP1A2, EPHB2, SYPL1, PRPF8, ATXN7, NAB1, PEBP1, WDR1, EIF2B2, CLN8, FGF2, FBXO11	199	1210	13528	0.898908	1	0.999387	100
Annotation Cluster 63	Enrichment Score: 0.43233352077509085
Category	Term	Count	%	PValue	Genes	List Total	Pop Hits	Pop Total	Fold Enrichment	Bonferroni	Benjamini	FDR
GOTERM_BP_FAT	GO:0042552~myelination	3	1.20482	0.10643	HEXA, NAB1, EIF2B2	199	38	13528	5.36683	1	0.866775	84.4235
GOTERM_BP_FAT	GO:0008366~axon ensheathment	3	1.20482	0.125609	HEXA, NAB1, EIF2B2	199	42	13528	4.85571	1	0.879211	89.1163
GOTERM_BP_FAT	GO:0007272~ensheathment of neurons	3	1.20482	0.125609	HEXA, NAB1, EIF2B2	199	42	13528	4.85571	1	0.879211	89.1163
GOTERM_BP_FAT	GO:0019226~transmission of nerve impulse	9	3.61446	0.141748	PRKCA, SYPL1, HEXA, NAB1, PEBP1, ATP1A2, EIF2B2, CLN8, FGF2	199	350	13528	1.74805	1	0.890582	92.0002
GOTERM_BP_FAT	GO:0019228~regulation of action potential in neuron	3	1.20482	0.18702	HEXA, NAB1, EIF2B2	199	54	13528	3.77666	1	0.917362	96.7326
GOTERM_BP_FAT	GO:0001508~regulation of action potential	3	1.20482	0.262462	HEXA, NAB1, EIF2B2	199	68	13528	2.99911	1	0.944376	99.3464
GOTERM_BP_FAT	GO:0042592~homeostatic process	14	5.62249	0.306308	PRKCA, CLCN3, SMG6, HEXA, SMAD5, ALMS1, PDIA6, ATP1A2, DCLRE1C, NAB1, EIF2B2, RPS24, TERF1, ADD1	199	751	13528	1.26727	1	0.95826	99.7626
GOTERM_BP_FAT	GO:0019725~cellular homeostasis	8	3.21285	0.526316	PRKCA, CLCN3, HEXA, NAB1, PDIA6, ATP1A2, EIF2B2, ADD1	199	466	13528	1.16704	1	0.990101	99.9996
GOTERM_BP_FAT	GO:0007626~locomotory behavior	5	2.00803	0.572003	PRKCA, HEXA, ATP1A2, CLN8, FGF2	199	274	13528	1.24051	1	0.993013	99.9999
GOTERM_BP_FAT	GO:0042391~regulation of membrane potential	3	1.20482	0.586674	HEXA, NAB1, EIF2B2	199	134	13528	1.52194	1	0.993553	100
GOTERM_BP_FAT	GO:0006873~cellular ion homeostasis	6	2.40964	0.643355	PRKCA, CLCN3, HEXA, NAB1, ATP1A2, EIF2B2	199	374	13528	1.09059	1	0.99652	100
GOTERM_BP_FAT	GO:0055082~cellular chemical homeostasis	6	2.40964	0.657196	PRKCA, CLCN3, HEXA, NAB1, ATP1A2, EIF2B2	199	380	13528	1.07337	1	0.997006	100
GOTERM_BP_FAT	GO:0050801~ion homeostasis	6	2.40964	0.719158	PRKCA, CLCN3, HEXA, NAB1, ATP1A2, EIF2B2	199	409	13528	0.99726	1	0.99853	100
GOTERM_BP_FAT	GO:0048878~chemical homeostasis	7	2.81124	0.765153	PRKCA, CLCN3, HEXA, NAB1, ALMS1, ATP1A2, EIF2B2	199	512	13528	0.929413	1	0.999222	100
GOTERM_BP_FAT	GO:0030003~cellular cation homeostasis	3	1.20482	0.889496	PRKCA, CLCN3, ATP1A2	199	254	13528	0.802912	1	0.999934	100
GOTERM_BP_FAT	GO:0055080~cation homeostasis	3	1.20482	0.924747	PRKCA, CLCN3, ATP1A2	199	286	13528	0.713076	1	0.999983	100
Annotation Cluster 64	Enrichment Score: 0.41790173609855413
Category	Term	Count	%	PValue	Genes	List Total	Pop Hits	Pop Total	Fold Enrichment	Bonferroni	Benjamini	FDR
GOTERM_BP_FAT	GO:0003006~reproductive developmental process	7	2.81124	0.186616	MAST2, SMAD5, CSDE1, PEBP1, ALMS1, HSD17B4, EIF2B2	199	262	13528	1.81626	1	0.918601	96.7057
GOTERM_BP_FAT	GO:0046661~male sex differentiation	3	1.20482	0.289636	SMAD5, CSDE1, HSD17B4	199	73	13528	2.79369	1	0.952348	99.6485
GOTERM_BP_FAT	GO:0007548~sex differentiation	4	1.60643	0.380695	SMAD5, CSDE1, HSD17B4, EIF2B2	199	151	13528	1.80079	1	0.972538	99.9636
GOTERM_BP_FAT	GO:0008406~gonad development	3	1.20482	0.489992	CSDE1, HSD17B4, EIF2B2	199	112	13528	1.82089	1	0.987298	99.9985
GOTERM_BP_FAT	GO:0048608~reproductive structure development	3	1.20482	0.553134	CSDE1, HSD17B4, EIF2B2	199	126	13528	1.61857	1	0.99201	99.9998
GOTERM_BP_FAT	GO:0045137~development of primary sexual characteristics	3	1.20482	0.557429	CSDE1, HSD17B4, EIF2B2	199	127	13528	1.60582	1	0.992305	99.9999
Annotation Cluster 65	Enrichment Score: 0.4144185893645448
Category	Term	Count	%	PValue	Genes	List Total	Pop Hits	Pop Total	Fold Enrichment	Bonferroni	Benjamini	FDR
SP_PIR_KEYWORDS	Endonuclease	3	1.20482	0.199748	DCLRE1C, SMG6, EXOG	249	64	19235	3.62105	1	0.749036	94.9394
SP_PIR_KEYWORDS	nuclease	3	1.20482	0.397779	DCLRE1C, SMG6, EXOG	249	106	19235	2.18629	1	0.906689	99.8876
GOTERM_MF_FAT	GO:0004519~endonuclease activity	3	1.20482	0.418339	DCLRE1C, SMG6, EXOG	186	100	12983	2.09403	1	0.941415	99.9443
GOTERM_MF_FAT	GO:0004518~nuclease activity	3	1.20482	0.661718	DCLRE1C, SMG6, EXOG	186	158	12983	1.32534	1	0.990876	100
Annotation Cluster 66	Enrichment Score: 0.400849921907427
Category	Term	Count	%	PValue	Genes	List Total	Pop Hits	Pop Total	Fold Enrichment	Bonferroni	Benjamini	FDR
GOTERM_BP_FAT	GO:0048592~eye morphogenesis	3	1.20482	0.2679	POU2F1, ALMS1, EPHB2	199	69	13528	2.95565	1	0.945071	99.4216
GOTERM_BP_FAT	GO:0001654~eye development	4	1.60643	0.304669	POU2F1, ALMS1, CLN8, EPHB2	199	132	13528	2.06	1	0.959014	99.7531
GOTERM_BP_FAT	GO:0043010~camera-type eye development	3	1.20482	0.466131	POU2F1, CLN8, EPHB2	199	107	13528	1.90598	1	0.98445	99.9969
GOTERM_BP_FAT	GO:0007423~sensory organ development	4	1.60643	0.655074	POU2F1, ALMS1, CLN8, EPHB2	199	229	13528	1.18742	1	0.997038	100
Annotation Cluster 67	Enrichment Score: 0.3915728527612351
Category	Term	Count	%	PValue	Genes	List Total	Pop Hits	Pop Total	Fold Enrichment	Bonferroni	Benjamini	FDR
UP_SEQ_FEATURE	domain:PDZ	4	1.60643	0.171801	MAST2, SNX27, GORASP1, ARHGEF11	249	110	19113	2.79124	1	0.989049	94.7783
INTERPRO	IPR001478:PDZ/DHR/GLGF	3	1.20482	0.602836	MAST2, SNX27, ARHGEF11	227	149	16659	1.4776	1	0.999998	99.9998
SMART	SM00228:PDZ	3	1.20482	0.64574	MAST2, SNX27, ARHGEF11	134	149	9079	1.36417	1	0.999985	99.9995
Annotation Cluster 68	Enrichment Score: 0.3713228955748741
Category	Term	Count	%	PValue	Genes	List Total	Pop Hits	Pop Total	Fold Enrichment	Bonferroni	Benjamini	FDR
GOTERM_BP_FAT	GO:0016044~membrane organization	9	3.61446	0.194925	SCAMP1, RAB7A, AP1S1, OPA1, ARF1, PIKFYVE, VAMP3, VPS33B, CLN8	199	381	13528	1.60582	1	0.920025	97.2197
GOTERM_BP_FAT	GO:0006897~endocytosis	4	1.60643	0.628177	SCAMP1, RAB7A, AP1S1, PIKFYVE	199	220	13528	1.236	1	0.995893	100
GOTERM_BP_FAT	GO:0010324~membrane invagination	4	1.60643	0.628177	SCAMP1, RAB7A, AP1S1, PIKFYVE	199	220	13528	1.236	1	0.995893	100
Annotation Cluster 69	Enrichment Score: 0.3707222476960528
Category	Term	Count	%	PValue	Genes	List Total	Pop Hits	Pop Total	Fold Enrichment	Bonferroni	Benjamini	FDR
KEGG_PATHWAY	hsa04010:MAPK signaling pathway	7	2.81124	0.167538	PRKCA, FGFR1, PAK2, TAOK1, TAOK3, PLA2G6, FGF2	72	267	5085	1.85159	1	0.997496	86.8338
KEGG_PATHWAY	hsa05200:Pathways in cancer	6	2.40964	0.487295	PRKCA, E2F1, FGFR1, TCF7, PGF, FGF2	72	328	5085	1.29192	1	0.995728	99.9381
GOTERM_BP_FAT	GO:0000165~MAPKKK cascade	4	1.60643	0.507092	PRKCA, FGFR1, TAOK3, FGF2	199	184	13528	1.47782	1	0.98873	99.9992
GOTERM_BP_FAT	GO:0007243~protein kinase cascade	5	2.00803	0.794544	PRKCA, FGFR1, TAOK3, WNK1, FGF2	199	370	13528	0.918647	1	0.999438	100
Annotation Cluster 70	Enrichment Score: 0.3615747329983054
Category	Term	Count	%	PValue	Genes	List Total	Pop Hits	Pop Total	Fold Enrichment	Bonferroni	Benjamini	FDR
GOTERM_BP_FAT	GO:0042493~response to drug	6	2.40964	0.210235	HDAC4, MAT2A, SNX27, PGF, ADAM17, PEBP1	199	216	13528	1.88833	1	0.928804	97.9756
GOTERM_BP_FAT	GO:0009719~response to endogenous stimulus	8	3.21285	0.381416	PRKCA, PRKAR2A, MAT2A, PGF, PTPRA, ADAM17, PEBP1, EIF2B2	199	405	13528	1.34281	1	0.972261	99.9643
GOTERM_BP_FAT	GO:0009725~response to hormone stimulus	7	2.81124	0.448267	PRKCA, PRKAR2A, MAT2A, PGF, PTPRA, PEBP1, EIF2B2	199	367	13528	1.29662	1	0.981356	99.9946
GOTERM_BP_FAT	GO:0010033~response to organic substance	12	4.81928	0.488105	PRKCA, HDAC4, PRKAR2A, LONP2, MAT2A, DGCR8, PGF, KCNJ8, PTPRA, ADAM17, PEBP1, EIF2B2	199	721	13528	1.13143	1	0.987496	99.9984
GOTERM_BP_FAT	GO:0032870~cellular response to hormone stimulus	3	1.20482	0.582584	PRKAR2A, PGF, PTPRA	199	133	13528	1.53338	1	0.99358	99.9999
GOTERM_BP_FAT	GO:0043434~response to peptide hormone stimulus	3	1.20482	0.662273	PRKCA, PTPRA, EIF2B2	199	154	13528	1.32428	1	0.997114	100
Annotation Cluster 71	Enrichment Score: 0.35860456020578557
Category	Term	Count	%	PValue	Genes	List Total	Pop Hits	Pop Total	Fold Enrichment	Bonferroni	Benjamini	FDR
GOTERM_BP_FAT	GO:0030183~B cell differentiation	3	1.20482	0.15572	DCLRE1C, HDAC4, ADAM17	199	48	13528	4.24874	1	0.902934	93.9005
GOTERM_BP_FAT	GO:0030097~hemopoiesis	6	2.40964	0.26554	DCLRE1C, HDAC4, SMAD5, ZNF160, ADAM17, ADD1	199	236	13528	1.7283	1	0.944454	99.39
GOTERM_BP_FAT	GO:0042113~B cell activation	3	1.20482	0.305892	DCLRE1C, HDAC4, ADAM17	199	76	13528	2.68342	1	0.958845	99.7602
GOTERM_BP_FAT	GO:0048534~hemopoietic or lymphoid organ development	6	2.40964	0.33244	DCLRE1C, HDAC4, SMAD5, ZNF160, ADAM17, ADD1	199	260	13528	1.56877	1	0.964144	99.8741
GOTERM_BP_FAT	GO:0002520~immune system development	6	2.40964	0.375983	DCLRE1C, HDAC4, SMAD5, ZNF160, ADAM17, ADD1	199	276	13528	1.47782	1	0.971999	99.9587
GOTERM_BP_FAT	GO:0030098~lymphocyte differentiation	3	1.20482	0.446578	DCLRE1C, HDAC4, ADAM17	199	103	13528	1.98	1	0.981321	99.9943
GOTERM_BP_FAT	GO:0002521~leukocyte differentiation	3	1.20482	0.574317	DCLRE1C, HDAC4, ADAM17	199	131	13528	1.55679	1	0.993092	99.9999
GOTERM_BP_FAT	GO:0046649~lymphocyte activation	3	1.20482	0.791869	DCLRE1C, HDAC4, ADAM17	199	199	13528	1.02482	1	0.999417	100
GOTERM_BP_FAT	GO:0045321~leukocyte activation	3	1.20482	0.872723	DCLRE1C, HDAC4, ADAM17	199	242	13528	0.842726	1	0.999899	100
GOTERM_BP_FAT	GO:0001775~cell activation	3	1.20482	0.925657	DCLRE1C, HDAC4, ADAM17	199	287	13528	0.710591	1	0.999983	100
Annotation Cluster 72	Enrichment Score: 0.35745411243377884
Category	Term	Count	%	PValue	Genes	List Total	Pop Hits	Pop Total	Fold Enrichment	Bonferroni	Benjamini	FDR
UP_SEQ_FEATURE	metal ion-binding site:Iron (heme axial ligand)	3	1.20482	0.36395	SUOX, DGCR8, SDHC	249	98	19113	2.34977	1	0.99954	99.9164
SP_PIR_KEYWORDS	heme	3	1.20482	0.463837	SUOX, DGCR8, SDHC	249	121	19235	1.91526	1	0.925408	99.9763
SP_PIR_KEYWORDS	iron	5	2.00803	0.501454	SUOX, DGCR8, SDHC, RSAD1, PPAT	249	285	19235	1.35525	1	0.935949	99.991
Annotation Cluster 73	Enrichment Score: 0.34380540419351185
Category	Term	Count	%	PValue	Genes	List Total	Pop Hits	Pop Total	Fold Enrichment	Bonferroni	Benjamini	FDR
UP_SEQ_FEATURE	domain:C2	3	1.20482	0.278336	PRKCA, RAB11FIP2, PKN2	249	80	19113	2.87846	1	0.997456	99.3958
INTERPRO	IPR000008:C2 calcium-dependent membrane targeting	3	1.20482	0.557081	PRKCA, RAB11FIP2, PKN2	227	137	16659	1.60703	1	0.999994	99.9993
SMART	SM00239:C2	3	1.20482	0.599923	PRKCA, RAB11FIP2, PKN2	134	137	9079	1.48366	1	0.999975	99.998
Annotation Cluster 74	Enrichment Score: 0.332654788456725
Category	Term	Count	%	PValue	Genes	List Total	Pop Hits	Pop Total	Fold Enrichment	Bonferroni	Benjamini	FDR
GOTERM_BP_FAT	GO:0007605~sensory perception of sound	4	1.60643	0.169711	HEXA, ALMS1, WDR1, FBXO11	199	97	13528	2.80329	1	0.91133	95.3721
GOTERM_BP_FAT	GO:0050954~sensory perception of mechanical stimulus	4	1.60643	0.191633	HEXA, ALMS1, WDR1, FBXO11	199	103	13528	2.64	1	0.92117	97.0258
GOTERM_BP_FAT	GO:0050953~sensory perception of light stimulus	5	2.00803	0.389418	OPA1, ATXN7, PRPF8, ALMS1, CLN8	199	216	13528	1.57361	1	0.973363	99.9712
GOTERM_BP_FAT	GO:0007601~visual perception	5	2.00803	0.389418	OPA1, ATXN7, PRPF8, ALMS1, CLN8	199	216	13528	1.57361	1	0.973363	99.9712
SP_PIR_KEYWORDS	vision	3	1.20482	0.537208	OPA1, PRPF8, ALMS1	249	139	19235	1.66724	1	0.948433	99.9967
GOTERM_BP_FAT	GO:0050890~cognition	11	4.41767	0.864115	PRKCA, OPA1, HEXA, ATXN7, PRPF8, ALMS1, WDR1, ATP1A2, CLN8, EPHB2, FBXO11	199	909	13528	0.822639	1	0.999876	100
GOTERM_BP_FAT	GO:0007600~sensory perception	8	3.21285	0.956255	OPA1, HEXA, ATXN7, PRPF8, ALMS1, WDR1, CLN8, FBXO11	199	810	13528	0.671406	1	0.999998	100
SP_PIR_KEYWORDS	sensory transduction	3	1.20482	0.996462	OPA1, PRPF8, ALMS1	249	595	19235	0.389491	1	1	100
Annotation Cluster 75	Enrichment Score: 0.3304084027035116
Category	Term	Count	%	PValue	Genes	List Total	Pop Hits	Pop Total	Fold Enrichment	Bonferroni	Benjamini	FDR
INTERPRO	IPR018200:Peptidase C19, ubiquitin carboxyl-terminal hydrolase 2, conserved site	3	1.20482	0.190719	CYLD, USP47, USP34	227	59	16659	3.73158	1	0.997268	95.3681
INTERPRO	IPR001394:Peptidase C19, ubiquitin carboxyl-terminal hydrolase 2	3	1.20482	0.200581	CYLD, USP47, USP34	227	61	16659	3.60923	1	0.997348	96.1235
GOTERM_MF_FAT	GO:0004221~ubiquitin thiolesterase activity	3	1.20482	0.28973	CYLD, USP47, USP34	186	75	12983	2.79204	1	0.891794	99.1179
GOTERM_MF_FAT	GO:0016790~thiolester hydrolase activity	3	1.20482	0.42817	CYLD, USP47, USP34	186	102	12983	2.05297	1	0.944226	99.956
SP_PIR_KEYWORDS	thiol protease	3	1.20482	0.484904	CYLD, USP47, USP34	249	126	19235	1.83926	1	0.93205	99.9861
SP_PIR_KEYWORDS	Protease	7	2.81124	0.595766	PSMA1, CYLD, LONP2, USP47, ADAM17, ADAM22, USP34	249	484	19235	1.11724	1	0.962296	99.9995
GOTERM_MF_FAT	GO:0008234~cysteine-type peptidase activity	3	1.20482	0.599895	CYLD, USP47, USP34	186	141	12983	1.48513	1	0.985927	99.9997
GOTERM_MF_FAT	GO:0070011~peptidase activity, acting on L-amino acid peptides	7	2.81124	0.799905	PSMA1, CYLD, LONP2, USP47, ADAM17, ADAM22, USP34	186	549	12983	0.889995	1	0.998313	100
GOTERM_MF_FAT	GO:0008233~peptidase activity	7	2.81124	0.832671	PSMA1, CYLD, LONP2, USP47, ADAM17, ADAM22, USP34	186	574	12983	0.851233	1	0.998895	100
GOTERM_MF_FAT	GO:0004175~endopeptidase activity	4	1.60643	0.906369	PSMA1, LONP2, ADAM17, ADAM22	186	375	12983	0.744545	1	0.999813	100
Annotation Cluster 76	Enrichment Score: 0.3253241021402605
Category	Term	Count	%	PValue	Genes	List Total	Pop Hits	Pop Total	Fold Enrichment	Bonferroni	Benjamini	FDR
GOTERM_BP_FAT	GO:0032535~regulation of cellular component size	6	2.40964	0.364205	FGFR1, ADAM17, CLN8, FGF2, SPTAN1, ADD1	199	271	13528	1.50509	1	0.972824	99.9438
GOTERM_BP_FAT	GO:0007169~transmembrane receptor protein tyrosine kinase signaling pathway	5	2.00803	0.416827	FGFR1, PTPRA, ADAM17, FGF2, EPHB2	199	224	13528	1.51741	1	0.978195	99.9865
GOTERM_BP_FAT	GO:0007167~enzyme linked receptor protein signaling pathway	6	2.40964	0.564035	FGFR1, SMAD5, PTPRA, ADAM17, FGF2, EPHB2	199	342	13528	1.19263	1	0.992522	99.9999
GOTERM_BP_FAT	GO:0008361~regulation of cell size	4	1.60643	0.583573	FGFR1, ADAM17, CLN8, FGF2	199	206	13528	1.32	1	0.993405	99.9999
Annotation Cluster 77	Enrichment Score: 0.3244935503378321
Category	Term	Count	%	PValue	Genes	List Total	Pop Hits	Pop Total	Fold Enrichment	Bonferroni	Benjamini	FDR
SP_PIR_KEYWORDS	metal-binding	45	18.0723	0.178837	ZNF292, ZNF611, NEK1, PHF20, RSAD1, HELZ, ZZEF1, PPAT, MTMR3, ZGPAT, DGCR8, ZNF148, PIKFYVE, ATP8B1, EXOG, ZNF609, MICAL1, ZNF268, BAZ2A, ASXL2, PRKCA, SUOX, SMG6, MAT2A, ZC3H7B, UBR4, ZNF160, GTF2H3, ATP1A2, MBNL1, PDE4C, NME7, SUZ12, MAST2, TRIM33, BPTF, SDHC, ACAP2, ZNF710, ADAM17, ADAM22, GPATCH8, ACSM5, ARAP1, FBXO11	249	2972	19235	1.16965	1	0.743678	92.8516
SP_PIR_KEYWORDS	zinc-finger	27	10.8434	0.222448	ZNF611, ZNF292, HELZ, PHF20, ZZEF1, ZGPAT, MTMR3, ZNF148, PIKFYVE, ZNF609, ZNF268, BAZ2A, PRKCA, ASXL2, ZC3H7B, UBR4, ZNF160, GTF2H3, MBNL1, SUZ12, BPTF, TRIM33, ACAP2, ZNF710, ARAP1, GPATCH8, FBXO11	249	1718	19235	1.21404	1	0.770286	96.5576
SP_PIR_KEYWORDS	zinc	29	11.6466	0.547984	ZNF611, ZNF292, PHF20, HELZ, ZZEF1, ZGPAT, MTMR3, ZNF148, PIKFYVE, ZNF609, MICAL1, ZNF268, BAZ2A, PRKCA, ASXL2, ZC3H7B, UBR4, ZNF160, GTF2H3, MBNL1, SUZ12, BPTF, TRIM33, ACAP2, ZNF710, ADAM17, ARAP1, GPATCH8, FBXO11	249	2189	19235	1.0234	1	0.951069	99.9976
GOTERM_MF_FAT	GO:0008270~zinc ion binding	33	13.253	0.601783	ZNF611, ZNF292, PHF20, HELZ, ZZEF1, ZGPAT, MTMR3, ZNF148, PIKFYVE, ZNF609, MICAL1, ZNF268, BAZ2A, KPNB1, ASXL2, PRKCA, ZC3H7B, UBR4, ZNF160, GTF2H3, MBNL1, SUZ12, HDAC4, BPTF, TRIM33, ATXN7, ACAP2, ZNF710, ADAM17, ADAM22, ARAP1, GPATCH8, FBXO11	186	2311	12983	0.996727	1	0.985495	99.9997
GOTERM_MF_FAT	GO:0043167~ion binding	60	24.0964	0.61669	ZNF292, HEXA, PCDHGA8, PHF20, HELZ, ZZEF1, ZGPAT, ZNF148, SLC23A2, ATP8B1, EXOG, MICAL1, KPNB1, PRKCA, SUOX, OPA1, ZC3H7B, UBR4, GTF2H3, MBNL1, NME7, DCLRE1C, SUZ12, MAST2, TRIM33, BPTF, ACAP2, ADAM17, ZNF710, ADD3, FBXO11, ADD1, CLCN3, ZNF611, PPP2R3A, SLC38A7, NEK1, RSAD1, PPAT, MTMR3, ITGAX, PIKFYVE, ZNF609, ZNF268, BAZ2A, ASXL2, MAT2A, SMG6, ZNF160, ATP1A2, HDAC4, KCNJ8, ATXN7, SDHC, ADAM22, …	186	4241	12983	0.987518	1	0.986481	99.9998
GOTERM_MF_FAT	GO:0046914~transition metal ion binding	39	15.6627	0.647925	ZNF611, ZNF292, PHF20, RSAD1, HELZ, ZZEF1, PPAT, MTMR3, ZGPAT, ZNF148, PIKFYVE, ZNF609, MICAL1, ZNF268, BAZ2A, KPNB1, ASXL2, PRKCA, SUOX, SMG6, MAT2A, ZC3H7B, UBR4, ZNF160, GTF2H3, MBNL1, SUZ12, HDAC4, BPTF, TRIM33, ATXN7, SDHC, ACAP2, ZNF710, ADAM17, ADAM22, GPATCH8, ARAP1, FBXO11	186	2785	12983	0.977466	1	0.989706	99.9999
GOTERM_MF_FAT	GO:0043169~cation binding	58	23.2932	0.682938	ZNF292, HEXA, PCDHGA8, PHF20, HELZ, ZZEF1, ZGPAT, SLC23A2, ZNF148, ATP8B1, EXOG, MICAL1, KPNB1, PRKCA, SUOX, OPA1, ZC3H7B, UBR4, GTF2H3, MBNL1, NME7, DCLRE1C, SUZ12, MAST2, TRIM33, BPTF, ACAP2, ADAM17, ZNF710, ADD3, FBXO11, ADD1, ZNF611, PPP2R3A, SLC38A7, NEK1, RSAD1, PPAT, MTMR3, ITGAX, PIKFYVE, ZNF609, ZNF268, BAZ2A, ASXL2, MAT2A, SMG6, ZNF160, ATP1A2, HDAC4, KCNJ8, ATXN7, SDHC, ADAM22, GPATCH8…	186	4179	12983	0.968763	1	0.992708	100
GOTERM_MF_FAT	GO:0046872~metal ion binding	57	22.8916	0.708249	ZNF292, PCDHGA8, PHF20, HELZ, ZZEF1, ZGPAT, SLC23A2, ZNF148, ATP8B1, EXOG, MICAL1, KPNB1, PRKCA, SUOX, OPA1, ZC3H7B, UBR4, GTF2H3, MBNL1, NME7, DCLRE1C, SUZ12, MAST2, TRIM33, BPTF, ACAP2, ADAM17, ZNF710, ADD3, FBXO11, ADD1, ZNF611, PPP2R3A, SLC38A7, NEK1, RSAD1, PPAT, MTMR3, ITGAX, PIKFYVE, ZNF609, ZNF268, BAZ2A, ASXL2, MAT2A, SMG6, ZNF160, ATP1A2, HDAC4, KCNJ8, ATXN7, SDHC, ADAM22, GPATCH8, ARAP…	186	4140	12983	0.961029	1	0.993577	100
Annotation Cluster 78	Enrichment Score: 0.3231863932582141
Category	Term	Count	%	PValue	Genes	List Total	Pop Hits	Pop Total	Fold Enrichment	Bonferroni	Benjamini	FDR
GOTERM_BP_FAT	GO:0003006~reproductive developmental process	7	2.81124	0.186616	MAST2, SMAD5, CSDE1, PEBP1, ALMS1, HSD17B4, EIF2B2	199	262	13528	1.81626	1	0.918601	96.7057
GOTERM_BP_FAT	GO:0048515~spermatid differentiation	3	1.20482	0.202984	MAST2, PEBP1, ALMS1	199	57	13528	3.57789	1	0.92425	97.6456
GOTERM_BP_FAT	GO:0048610~reproductive cellular process	5	2.00803	0.213474	MAST2, SMAD5, PEBP1, ALMS1, HSD17B4	199	162	13528	2.09815	1	0.929134	98.1085
GOTERM_BP_FAT	GO:0007281~germ cell development	3	1.20482	0.436653	SMAD5, PEBP1, ALMS1	199	101	13528	2.0192	1	0.980077	99.9924
GOTERM_BP_FAT	GO:0019953~sexual reproduction	7	2.81124	0.66562	BRD2, MAST2, ZNF148, HEXA, SMAD5, PEBP1, ALMS1	199	458	13528	1.03899	1	0.997204	100
GOTERM_BP_FAT	GO:0007276~gamete generation	6	2.40964	0.690279	BRD2, MAST2, ZNF148, SMAD5, PEBP1, ALMS1	199	395	13528	1.03261	1	0.997823	100
GOTERM_BP_FAT	GO:0032504~multicellular organism reproduction	7	2.81124	0.722047	BRD2, MAST2, ZNF148, SMAD5, PEBP1, ALMS1, EIF2B2	199	487	13528	0.977124	1	0.998573	100
GOTERM_BP_FAT	GO:0048609~reproductive process in a multicellular organism	7	2.81124	0.722047	BRD2, MAST2, ZNF148, SMAD5, PEBP1, ALMS1, EIF2B2	199	487	13528	0.977124	1	0.998573	100
GOTERM_BP_FAT	GO:0007283~spermatogenesis	4	1.60643	0.832589	BRD2, MAST2, PEBP1, ALMS1	199	308	13528	0.882856	1	0.999742	100
GOTERM_BP_FAT	GO:0048232~male gamete generation	4	1.60643	0.832589	BRD2, MAST2, PEBP1, ALMS1	199	308	13528	0.882856	1	0.999742	100
Annotation Cluster 79	Enrichment Score: 0.3189769924983003
Category	Term	Count	%	PValue	Genes	List Total	Pop Hits	Pop Total	Fold Enrichment	Bonferroni	Benjamini	FDR
GOTERM_BP_FAT	GO:0006887~exocytosis	4	1.60643	0.237343	SCAMP1, TMED10, VAMP3, VPS33B	199	115	13528	2.36452	1	0.937546	98.8632
GOTERM_CC_FAT	GO:0030141~secretory granule	4	1.60643	0.464371	SCAMP1, SYPL1, TMED10, VPS33B	180	180	12782	1.57802	1	0.915788	99.9785
GOTERM_BP_FAT	GO:0032940~secretion by cell	4	1.60643	0.586868	SCAMP1, TMED10, VAMP3, VPS33B	199	207	13528	1.31362	1	0.99344	100
GOTERM_BP_FAT	GO:0046903~secretion	4	1.60643	0.81905	SCAMP1, TMED10, VAMP3, VPS33B	199	300	13528	0.906399	1	0.999658	100
Annotation Cluster 80	Enrichment Score: 0.3002582615402485
Category	Term	Count	%	PValue	Genes	List Total	Pop Hits	Pop Total	Fold Enrichment	Bonferroni	Benjamini	FDR
GOTERM_BP_FAT	GO:0010212~response to ionizing radiation	3	1.20482	0.219095	DCLRE1C, XRCC2, NEK1	199	60	13528	3.39899	1	0.93176	98.3199
SP_PIR_KEYWORDS	dna repair	4	1.60643	0.448053	DCLRE1C, XRCC2, DDB1, GTF2H3	249	191	19235	1.61778	1	0.9243	99.965
GOTERM_BP_FAT	GO:0006974~response to DNA damage stimulus	7	2.81124	0.463773	DCLRE1C, XRCC2, DDB1, NEK1, GTF2H3, AATF, GTSE1	199	373	13528	1.27576	1	0.984294	99.9966
SP_PIR_KEYWORDS	DNA damage	4	1.60643	0.492828	DCLRE1C, XRCC2, DDB1, GTF2H3	249	205	19235	1.5073	1	0.933836	99.9887
GOTERM_BP_FAT	GO:0006259~DNA metabolic process	8	3.21285	0.614044	DCLRE1C, XRCC2, SMG6, DDB1, GTF2H3, BAZ2A, TERF1, PURA	199	506	13528	1.07478	1	0.995252	100
GOTERM_BP_FAT	GO:0033554~cellular response to stress	8	3.21285	0.727523	DCLRE1C, XRCC2, DDB1, NEK1, TAOK3, GTF2H3, AATF, GTSE1	199	566	13528	0.960847	1	0.998552	100
GOTERM_BP_FAT	GO:0006281~DNA repair	4	1.60643	0.789195	DCLRE1C, XRCC2, DDB1, GTF2H3	199	284	13528	0.957463	1	0.999411	100
Annotation Cluster 81	Enrichment Score: 0.29654239737448385
Category	Term	Count	%	PValue	Genes	List Total	Pop Hits	Pop Total	Fold Enrichment	Bonferroni	Benjamini	FDR
GOTERM_BP_FAT	GO:0046486~glycerolipid metabolic process	4	1.60643	0.424006	PIKFYVE, PLA2G6, ALMS1, PNPLA6	199	162	13528	1.67852	1	0.979248	99.989
GOTERM_BP_FAT	GO:0006650~glycerophospholipid metabolic process	3	1.20482	0.517731	PIKFYVE, PLA2G6, PNPLA6	199	118	13528	1.7283	1	0.989153	99.9994
GOTERM_BP_FAT	GO:0006644~phospholipid metabolic process	4	1.60643	0.528656	PIKFYVE, PLA2G6, CLN8, PNPLA6	199	190	13528	1.43116	1	0.990206	99.9996
GOTERM_BP_FAT	GO:0019637~organophosphate metabolic process	4	1.60643	0.561282	PIKFYVE, PLA2G6, CLN8, PNPLA6	199	200	13528	1.3596	1	0.992546	99.9999
Annotation Cluster 82	Enrichment Score: 0.2910501453675242
Category	Term	Count	%	PValue	Genes	List Total	Pop Hits	Pop Total	Fold Enrichment	Bonferroni	Benjamini	FDR
GOTERM_BP_FAT	GO:0001701~in utero embryonic development	5	2.00803	0.257491	CHD8, XRCC2, TFEB, MBNL1, ADD1	199	176	13528	1.93125	1	0.944014	99.2696
GOTERM_BP_FAT	GO:0043009~chordate embryonic development	5	2.00803	0.717906	CHD8, XRCC2, TFEB, MBNL1, ADD1	199	331	13528	1.02689	1	0.998531	100
GOTERM_BP_FAT	GO:0009792~embryonic development ending in birth or egg hatching	5	2.00803	0.724468	CHD8, XRCC2, TFEB, MBNL1, ADD1	199	334	13528	1.01766	1	0.99857	100
Annotation Cluster 83	Enrichment Score: 0.27157249892683716
Category	Term	Count	%	PValue	Genes	List Total	Pop Hits	Pop Total	Fold Enrichment	Bonferroni	Benjamini	FDR
GOTERM_CC_FAT	GO:0015630~microtubule cytoskeleton	10	4.01606	0.362683	KIF3B, RABGAP1, HAUS2, PLA2G6, ALMS1, CAMSAP1L1, DYNLRB1, GTSE1, DCTN1, TERF1	180	549	12782	1.29346	1	0.858027	99.7742
GOTERM_CC_FAT	GO:0005813~centrosome	4	1.60643	0.610623	RABGAP1, HAUS2, PLA2G6, ALMS1	180	224	12782	1.26806	1	0.957584	99.9997
GOTERM_CC_FAT	GO:0005815~microtubule organizing center	4	1.60643	0.691802	RABGAP1, HAUS2, PLA2G6, ALMS1	180	253	12782	1.12271	1	0.971986	100
Annotation Cluster 84	Enrichment Score: 0.26670199765547753
Category	Term	Count	%	PValue	Genes	List Total	Pop Hits	Pop Total	Fold Enrichment	Bonferroni	Benjamini	FDR
SP_PIR_KEYWORDS	endoplasmic reticulum	12	4.81928	0.313785	PACS2, ARHGAP32, SEC31B, VAC14, PDIA6, AHCYL1, METTL7A, TRAM1, CLN8, SEC62, PNPLA6, EPM2AIP1	249	713	19235	1.30012	1	0.842192	99.354
GOTERM_CC_FAT	GO:0005783~endoplasmic reticulum	13	5.22088	0.700944	PACS2, SEC31B, VAC14, PDIA6, DNAJB12, SEC62, PNPLA6, EPM2AIP1, ARHGAP32, PEBP1, AHCYL1, CLN8, TRAM1	180	960	12782	0.961609	1	0.973551	100
GOTERM_CC_FAT	GO:0044432~endoplasmic reticulum part	5	2.00803	0.720409	PACS2, ARHGAP32, PDIA6, TRAM1, PNPLA6	180	347	12782	1.02321	1	0.977627	100
Annotation Cluster 85	Enrichment Score: 0.2548748819922621
Category	Term	Count	%	PValue	Genes	List Total	Pop Hits	Pop Total	Fold Enrichment	Bonferroni	Benjamini	FDR
GOTERM_MF_FAT	GO:0035091~phosphoinositide binding	3	1.20482	0.418339	ARHGAP32, SNX27, ARAP1	186	100	12983	2.09403	1	0.941415	99.9443
GOTERM_MF_FAT	GO:0005543~phospholipid binding	4	1.60643	0.462845	ARHGAP32, SNX27, PEBP1, ARAP1	186	177	12983	1.57743	1	0.956015	99.9815
GOTERM_MF_FAT	GO:0008289~lipid binding	5	2.00803	0.887997	PRKCA, ARHGAP32, SNX27, PEBP1, ARAP1	186	450	12983	0.775568	1	0.999694	100
Annotation Cluster 86	Enrichment Score: 0.225590898728558
Category	Term	Count	%	PValue	Genes	List Total	Pop Hits	Pop Total	Fold Enrichment	Bonferroni	Benjamini	FDR
UP_SEQ_FEATURE	repeat:TPR 1	3	1.20482	0.585638	ZC3H7B, SMG7, CABIN1	249	151	19113	1.52501	1	0.999997	99.9999
UP_SEQ_FEATURE	repeat:TPR 2	3	1.20482	0.585638	ZC3H7B, SMG7, CABIN1	249	151	19113	1.52501	1	0.999997	99.9999
SP_PIR_KEYWORDS	tpr repeat	3	1.20482	0.613718	ZC3H7B, SMG7, CABIN1	249	160	19235	1.44842	1	0.96398	99.9997
Annotation Cluster 87	Enrichment Score: 0.208106051579439
Category	Term	Count	%	PValue	Genes	List Total	Pop Hits	Pop Total	Fold Enrichment	Bonferroni	Benjamini	FDR
GOTERM_MF_FAT	GO:0031420~alkali metal ion binding	6	2.40964	0.224984	HDAC4, MAT2A, KCNJ8, SLC23A2, SLC38A7, ATP1A2	186	228	12983	1.83687	1	0.836829	97.0528
SP_PIR_KEYWORDS	Sodium transport	3	1.20482	0.442273	SLC23A2, SLC38A7, ATP1A2	249	116	19235	1.99782	1	0.923654	99.9598
SP_PIR_KEYWORDS	Sodium	3	1.20482	0.442273	SLC23A2, SLC38A7, ATP1A2	249	116	19235	1.99782	1	0.923654	99.9598
GOTERM_MF_FAT	GO:0031402~sodium ion binding	3	1.20482	0.498938	SLC23A2, SLC38A7, ATP1A2	186	117	12983	1.78977	1	0.966066	99.9929
GOTERM_BP_FAT	GO:0006814~sodium ion transport	3	1.20482	0.570139	SLC23A2, SLC38A7, ATP1A2	199	130	13528	1.56877	1	0.992976	99.9999
GOTERM_BP_FAT	GO:0015672~monovalent inorganic cation transport	4	1.60643	0.848288	KCNJ8, SLC23A2, SLC38A7, ATP1A2	199	318	13528	0.855093	1	0.999827	100
SP_PIR_KEYWORDS	ion transport	6	2.40964	0.869965	CLCN3, KCNJ8, SLC23A2, SLC38A7, ATP1A2, CLCN7	249	578	19235	0.801893	1	0.998538	100
GOTERM_BP_FAT	GO:0006811~ion transport	8	3.21285	0.937602	CLCN3, KCNJ8, SLC23A2, SLC38A7, WNK1, ATP1A2, CLCN7, CLN8	199	768	13528	0.708124	1	0.999992	100
GOTERM_BP_FAT	GO:0030001~metal ion transport	4	1.60643	0.968685	KCNJ8, SLC23A2, SLC38A7, ATP1A2	199	465	13528	0.584773	1	0.999999	100
GOTERM_BP_FAT	GO:0006812~cation transport	4	1.60643	0.988855	KCNJ8, SLC23A2, SLC38A7, ATP1A2	199	553	13528	0.491717	1	1	100
Annotation Cluster 88	Enrichment Score: 0.2012024848730904
Category	Term	Count	%	PValue	Genes	List Total	Pop Hits	Pop Total	Fold Enrichment	Bonferroni	Benjamini	FDR
GOTERM_BP_FAT	GO:0051960~regulation of nervous system development	4	1.60643	0.538615	PRKCA, XRCC2, FGF2, EPHB2	199	192	13528	1.41625	1	0.990693	99.9997
GOTERM_BP_FAT	GO:0007167~enzyme linked receptor protein signaling pathway	6	2.40964	0.564035	FGFR1, SMAD5, PTPRA, ADAM17, FGF2, EPHB2	199	342	13528	1.19263	1	0.992522	99.9999
GOTERM_BP_FAT	GO:0060284~regulation of cell development	4	1.60643	0.580261	HDAC4, XRCC2, FGF2, EPHB2	199	205	13528	1.32644	1	0.993504	99.9999
GOTERM_BP_FAT	GO:0051094~positive regulation of developmental process	5	2.00803	0.583504	PRKCA, XRCC2, SMAD5, FGF2, EPHB2	199	278	13528	1.22266	1	0.993531	99.9999
GOTERM_BP_FAT	GO:0045597~positive regulation of cell differentiation	4	1.60643	0.655074	XRCC2, SMAD5, FGF2, EPHB2	199	229	13528	1.18742	1	0.997038	100
GOTERM_BP_FAT	GO:0006928~cell motion	5	2.00803	0.920963	PRKCA, ADAM17, FGF2, EPHB2, ARHGEF11	199	475	13528	0.715578	1	0.999979	100
Annotation Cluster 89	Enrichment Score: 0.19675825922214088
Category	Term	Count	%	PValue	Genes	List Total	Pop Hits	Pop Total	Fold Enrichment	Bonferroni	Benjamini	FDR
UP_SEQ_FEATURE	domain:RRM	3	1.20482	0.45854	RBM41, SETD1B, CPSF7	249	119	19113	1.9351	1	0.999917	99.9933
INTERPRO	IPR012677:Nucleotide-binding, alpha-beta plait	4	1.60643	0.554652	RBM41, SETD1B, CPSF7, RPS24	227	213	16659	1.37817	1	0.999995	99.9992
INTERPRO	IPR000504:RNA recognition motif, RNP-1	3	1.20482	0.783353	RBM41, SETD1B, CPSF7	227	211	16659	1.04343	1	1	100
SMART	SM00360:RRM	3	1.20482	0.819618	RBM41, SETD1B, CPSF7	134	211	9079	0.963323	1	1	100
Annotation Cluster 90	Enrichment Score: 0.1516727546267872
Category	Term	Count	%	PValue	Genes	List Total	Pop Hits	Pop Total	Fold Enrichment	Bonferroni	Benjamini	FDR
GOTERM_CC_FAT	GO:0005840~ribosome	4	1.60643	0.582735	RSL1D1, CYLD, FXR2, RPS24	180	215	12782	1.32114	1	0.951293	99.9993
GOTERM_MF_FAT	GO:0003735~structural constituent of ribosome	3	1.20482	0.694385	RSL1D1, CYLD, RPS24	186	168	12983	1.24645	1	0.992635	100
GOTERM_BP_FAT	GO:0006412~translation	4	1.60643	0.866782	RSL1D1, CYLD, EIF2B2, RPS24	199	331	13528	0.821509	1	0.999883	100
Annotation Cluster 91	Enrichment Score: 0.14677849047800412
Category	Term	Count	%	PValue	Genes	List Total	Pop Hits	Pop Total	Fold Enrichment	Bonferroni	Benjamini	FDR
GOTERM_MF_FAT	GO:0046982~protein heterodimerization activity	5	2.00803	0.344208	CLCN3, PGF, HEXA, TERF1, ADD1	186	208	12983	1.67791	1	0.916701	99.7074
GOTERM_MF_FAT	GO:0042803~protein homodimerization activity	4	1.60643	0.858924	CLCN3, PGF, TERF1, ADD1	186	334	12983	0.835941	1	0.999378	100
GOTERM_MF_FAT	GO:0046983~protein dimerization activity	6	2.40964	0.890246	CLCN3, PGF, HEXA, NFIL3, TERF1, ADD1	186	542	12983	0.772706	1	0.999693	100
GOTERM_MF_FAT	GO:0042802~identical protein binding	5	2.00803	0.983108	CLCN3, PAK2, PGF, TERF1, ADD1	186	640	12983	0.545321	1	0.999999	100
Annotation Cluster 92	Enrichment Score: 0.1243381952620725
Category	Term	Count	%	PValue	Genes	List Total	Pop Hits	Pop Total	Fold Enrichment	Bonferroni	Benjamini	FDR
UP_SEQ_FEATURE	zinc finger region:C2H2-type 17	3	1.20482	0.292759	ZNF611, ZNF160, ZNF268	249	83	19113	2.77442	1	0.997767	99.5595
UP_SEQ_FEATURE	zinc finger region:C2H2-type 16	3	1.20482	0.387122	ZNF611, ZNF160, ZNF268	249	103	19113	2.2357	1	0.999716	99.9532
UP_SEQ_FEATURE	zinc finger region:C2H2-type 15	3	1.20482	0.520941	ZNF611, ZNF160, ZNF268	249	134	19113	1.71849	1	0.999982	99.999
SP_PIR_KEYWORDS	zinc finger	3	1.20482	0.589332	ZNF148, ZNF160, ZNF268	249	153	19235	1.51469	1	0.961598	99.9993
UP_SEQ_FEATURE	zinc finger region:C2H2-type 14	3	1.20482	0.606884	ZNF611, ZNF160, ZNF268	249	157	19113	1.46673	1	0.999999	100
INTERPRO	IPR015880:Zinc finger, C2H2-like	11	4.41767	0.64516	SUZ12, ZNF611, ZNF292, ZC3H7B, ZNF148, ATXN7, ZNF160, ZNF710, ZNF609, PHF20, ZNF268	227	797	16659	1.01288	1	0.999999	100
UP_SEQ_FEATURE	zinc finger region:C2H2-type 11	4	1.60643	0.73553	ZNF611, ZNF160, ZNF710, ZNF268	249	293	19113	1.0479	1	1	100
UP_SEQ_FEATURE	zinc finger region:C2H2-type 13	3	1.20482	0.73781	ZNF611, ZNF160, ZNF268	249	201	19113	1.14566	1	1	100
SMART	SM00355:ZnF_C2H2	11	4.41767	0.74159	SUZ12, ZNF611, ZNF292, ZC3H7B, ZNF148, ATXN7, ZNF160, ZNF710, ZNF609, PHF20, ZNF268	134	797	9079	0.935121	1	0.999999	100
INTERPRO	IPR007087:Zinc finger, C2H2-type	10	4.01606	0.742039	SUZ12, ZNF611, ZNF292, ZC3H7B, ZNF148, ZNF160, ZNF710, ZNF609, PHF20, ZNF268	227	784	16659	0.936067	1	1	100
UP_SEQ_FEATURE	zinc finger region:C2H2-type 8	5	2.00803	0.792958	ZNF611, ZNF292, ZNF160, ZNF710, ZNF268	249	417	19113	0.920372	1	1	100
UP_SEQ_FEATURE	zinc finger region:C2H2-type 10	4	1.60643	0.81124	ZNF611, ZNF160, ZNF710, ZNF268	249	334	19113	0.91927	1	1	100
UP_SEQ_FEATURE	zinc finger region:C2H2-type 7	5	2.00803	0.840113	ZNF611, ZNF292, ZNF160, ZNF710, ZNF268	249	451	19113	0.850987	1	1	100
UP_SEQ_FEATURE	zinc finger region:C2H2-type 12	3	1.20482	0.841384	ZNF611, ZNF160, ZNF268	249	252	19113	0.913798	1	1	100
UP_SEQ_FEATURE	zinc finger region:C2H2-type 9	4	1.60643	0.869018	ZNF292, ZNF160, ZNF710, ZNF268	249	376	19113	0.816585	1	1	100
UP_SEQ_FEATURE	zinc finger region:C2H2-type 6	5	2.00803	0.880892	ZNF611, ZNF292, ZNF160, ZNF710, ZNF268	249	488	19113	0.786466	1	1	100
UP_SEQ_FEATURE	zinc finger region:C2H2-type 2	6	2.40964	0.899112	ZNF611, ZNF292, ZNF148, ZNF160, ZNF710, ZNF268	249	608	19113	0.75749	1	1	100
UP_SEQ_FEATURE	zinc finger region:C2H2-type 3	6	2.40964	0.909464	ZNF611, ZNF292, ZNF148, ZNF160, ZNF710, ZNF268	249	622	19113	0.740441	1	1	100
UP_SEQ_FEATURE	zinc finger region:C2H2-type 5	5	2.00803	0.92153	ZNF611, ZNF292, ZNF160, ZNF710, ZNF268	249	538	19113	0.713374	1	1	100
UP_SEQ_FEATURE	zinc finger region:C2H2-type 1	5	2.00803	0.924174	ZNF292, ZNF148, ZNF160, ZNF710, ZNF268	249	542	19113	0.708109	1	1	100
UP_SEQ_FEATURE	domain:KRAB	3	1.20482	0.931441	ZNF611, ZNF160, ZNF268	249	332	19113	0.693606	1	1	100
UP_SEQ_FEATURE	zinc finger region:C2H2-type 4	5	2.00803	0.943114	ZNF292, ZNF148, ZNF160, ZNF710, ZNF268	249	575	19113	0.66747	1	1	100
INTERPRO	IPR001909:Krueppel-associated box	3	1.20482	0.955469	ZNF611, ZNF160, ZNF268	227	355	16659	0.620177	1	1	100
SMART	SM00349:KRAB	3	1.20482	0.968993	ZNF611, ZNF160, ZNF268	134	355	9079	0.572567	1	1	100
INTERPRO	IPR013087:Zinc finger, C2H2-type/integrase, DNA-binding	5	2.00803	0.971246	ZNF611, ZNF148, ZNF160, ZNF710, ZNF268	227	621	16659	0.590883	1	1	100
Annotation Cluster 93	Enrichment Score: 0.1038212277548094
Category	Term	Count	%	PValue	Genes	List Total	Pop Hits	Pop Total	Fold Enrichment	Bonferroni	Benjamini	FDR
GOTERM_MF_FAT	GO:0005244~voltage-gated ion channel activity	4	1.60643	0.526586	CLCN3, KCNJ8, CLCN7, FGF2	186	195	12983	1.43182	1	0.973064	99.9968
GOTERM_MF_FAT	GO:0022832~voltage-gated channel activity	4	1.60643	0.526586	CLCN3, KCNJ8, CLCN7, FGF2	186	195	12983	1.43182	1	0.973064	99.9968
GOTERM_MF_FAT	GO:0022836~gated channel activity	4	1.60643	0.822354	CLCN3, KCNJ8, CLCN7, FGF2	186	310	12983	0.900659	1	0.998788	100
SP_PIR_KEYWORDS	ion transport	6	2.40964	0.869965	CLCN3, KCNJ8, SLC23A2, SLC38A7, ATP1A2, CLCN7	249	578	19235	0.801893	1	0.998538	100
GOTERM_MF_FAT	GO:0005216~ion channel activity	4	1.60643	0.916384	CLCN3, KCNJ8, CLCN7, FGF2	186	386	12983	0.723327	1	0.999865	100
GOTERM_MF_FAT	GO:0022838~substrate specific channel activity	4	1.60643	0.926196	CLCN3, KCNJ8, CLCN7, FGF2	186	398	12983	0.701518	1	0.999906	100
GOTERM_MF_FAT	GO:0015267~channel activity	4	1.60643	0.93631	CLCN3, KCNJ8, CLCN7, FGF2	186	412	12983	0.67768	1	0.999939	100
GOTERM_MF_FAT	GO:0022803~passive transmembrane transporter activity	4	1.60643	0.936981	CLCN3, KCNJ8, CLCN7, FGF2	186	413	12983	0.676039	1	0.999936	100
Annotation Cluster 94	Enrichment Score: 0.10041340600712118
Category	Term	Count	%	PValue	Genes	List Total	Pop Hits	Pop Total	Fold Enrichment	Bonferroni	Benjamini	FDR
GOTERM_BP_FAT	GO:0051301~cell division	6	2.40964	0.434877	ANAPC2, HAUS2, NEK1, AATF, TERF1, ARHGEF11	199	295	13528	1.38264	1	0.980021	99.992
GOTERM_BP_FAT	GO:0008624~induction of apoptosis by extracellular signals	3	1.20482	0.489992	PRKCA, AATF, ARHGEF11	199	112	13528	1.82089	1	0.987298	99.9985
GOTERM_BP_FAT	GO:0043066~negative regulation of apoptosis	5	2.00803	0.765346	CHD8, XRCC2, ADAM17, AATF, CLN8	199	354	13528	0.960168	1	0.999206	100
GOTERM_BP_FAT	GO:0043069~negative regulation of programmed cell death	5	2.00803	0.774799	CHD8, XRCC2, ADAM17, AATF, CLN8	199	359	13528	0.946795	1	0.999318	100
GOTERM_BP_FAT	GO:0060548~negative regulation of cell death	5	2.00803	0.776653	CHD8, XRCC2, ADAM17, AATF, CLN8	199	360	13528	0.944165	1	0.999312	100
GOTERM_BP_FAT	GO:0006917~induction of apoptosis	4	1.60643	0.85127	PRKCA, AATF, TERF1, ARHGEF11	199	320	13528	0.849749	1	0.999837	100
GOTERM_BP_FAT	GO:0012502~induction of programmed cell death	4	1.60643	0.852742	PRKCA, AATF, TERF1, ARHGEF11	199	321	13528	0.847102	1	0.99984	100
GOTERM_BP_FAT	GO:0043067~regulation of programmed cell death	9	3.61446	0.91372	PRKCA, CHD8, XRCC2, ADAM17, AATF, CLN8, FGF2, TERF1, ARHGEF11	199	812	13528	0.753472	1	0.999973	100
GOTERM_BP_FAT	GO:0010941~regulation of cell death	9	3.61446	0.915658	PRKCA, CHD8, XRCC2, ADAM17, AATF, CLN8, FGF2, TERF1, ARHGEF11	199	815	13528	0.750698	1	0.999974	100
GOTERM_BP_FAT	GO:0043065~positive regulation of apoptosis	4	1.60643	0.953531	PRKCA, AATF, TERF1, ARHGEF11	199	430	13528	0.632371	1	0.999997	100
GOTERM_BP_FAT	GO:0042981~regulation of apoptosis	8	3.21285	0.953937	PRKCA, CHD8, XRCC2, ADAM17, AATF, CLN8, TERF1, ARHGEF11	199	804	13528	0.676417	1	0.999997	100
GOTERM_BP_FAT	GO:0043068~positive regulation of programmed cell death	4	1.60643	0.955058	PRKCA, AATF, TERF1, ARHGEF11	199	433	13528	0.62799	1	0.999997	100
GOTERM_BP_FAT	GO:0010942~positive regulation of cell death	4	1.60643	0.956051	PRKCA, AATF, TERF1, ARHGEF11	199	435	13528	0.625103	1	0.999998	100
Annotation Cluster 95	Enrichment Score: 0.09754999250084508
Category	Term	Count	%	PValue	Genes	List Total	Pop Hits	Pop Total	Fold Enrichment	Bonferroni	Benjamini	FDR
GOTERM_BP_FAT	GO:0001525~angiogenesis	3	1.20482	0.640825	PGF, FGF2, PNPLA6	199	148	13528	1.37797	1	0.99646	100
GOTERM_BP_FAT	GO:0048514~blood vessel morphogenesis	3	1.20482	0.818106	PGF, FGF2, PNPLA6	199	211	13528	0.966539	1	0.999658	100
GOTERM_BP_FAT	GO:0001568~blood vessel development	3	1.20482	0.877122	PGF, FGF2, PNPLA6	199	245	13528	0.832407	1	0.999911	100
GOTERM_BP_FAT	GO:0001944~vasculature development	3	1.20482	0.885505	PGF, FGF2, PNPLA6	199	251	13528	0.812509	1	0.999927	100
Annotation Cluster 96	Enrichment Score: 0.0874271399181775
Category	Term	Count	%	PValue	Genes	List Total	Pop Hits	Pop Total	Fold Enrichment	Bonferroni	Benjamini	FDR
GOTERM_MF_FAT	GO:0050662~coenzyme binding	3	1.20482	0.732931	DBT, SUOX, OGDH	186	181	12983	1.15692	1	0.995261	100
SP_PIR_KEYWORDS	oxidoreductase	6	2.40964	0.853913	DBT, SUOX, PYROXD1, RSAD1, HSD17B4, OGDH	249	562	19235	0.824722	1	0.998012	100
GOTERM_MF_FAT	GO:0048037~cofactor binding	3	1.20482	0.873458	DBT, SUOX, OGDH	186	249	12983	0.840977	1	0.999554	100
Annotation Cluster 97	Enrichment Score: 0.08340239125469286
Category	Term	Count	%	PValue	Genes	List Total	Pop Hits	Pop Total	Fold Enrichment	Bonferroni	Benjamini	FDR
GOTERM_BP_FAT	GO:0032989~cellular component morphogenesis	6	2.40964	0.694523	PRKCA, OPA1, ALMS1, ADD1, EPHB2, ARHGEF11	199	397	13528	1.0274	1	0.997929	100
GOTERM_BP_FAT	GO:0032990~cell part morphogenesis	4	1.60643	0.7273	PRKCA, OPA1, ALMS1, EPHB2	199	256	13528	1.06219	1	0.998579	100
GOTERM_BP_FAT	GO:0000902~cell morphogenesis	5	2.00803	0.769163	PRKCA, ALMS1, ADD1, EPHB2, ARHGEF11	199	356	13528	0.954774	1	0.999249	100
GOTERM_BP_FAT	GO:0048858~cell projection morphogenesis	3	1.20482	0.877122	PRKCA, ALMS1, EPHB2	199	245	13528	0.832407	1	0.999911	100
GOTERM_BP_FAT	GO:0048666~neuron development	4	1.60643	0.877157	PRKCA, FGFR1, ALMS1, EPHB2	199	339	13528	0.802123	1	0.999909	100
GOTERM_BP_FAT	GO:0030182~neuron differentiation	5	2.00803	0.887653	PRKCA, FGFR1, ALMS1, CLN8, EPHB2	199	438	13528	0.776026	1	0.999931	100
GOTERM_BP_FAT	GO:0031175~neuron projection development	3	1.20482	0.892085	PRKCA, FGFR1, EPHB2	199	256	13528	0.796639	1	0.999939	100
GOTERM_BP_FAT	GO:0030030~cell projection organization	4	1.60643	0.909023	PRKCA, FGFR1, ALMS1, EPHB2	199	368	13528	0.738912	1	0.999967	100
Annotation Cluster 98	Enrichment Score: 0.07722847601786917
Category	Term	Count	%	PValue	Genes	List Total	Pop Hits	Pop Total	Fold Enrichment	Bonferroni	Benjamini	FDR
GOTERM_CC_FAT	GO:0044432~endoplasmic reticulum part	5	2.00803	0.720409	PACS2, ARHGAP32, PDIA6, TRAM1, PNPLA6	180	347	12782	1.02321	1	0.977627	100
GOTERM_CC_FAT	GO:0005789~endoplasmic reticulum membrane	3	1.20482	0.894006	ARHGAP32, TRAM1, PNPLA6	180	269	12782	0.791945	1	0.998427	100
GOTERM_CC_FAT	GO:0042175~nuclear envelope-endoplasmic reticulum network	3	1.20482	0.910741	ARHGAP32, TRAM1, PNPLA6	180	284	12782	0.750117	1	0.99898	100
Annotation Cluster 99	Enrichment Score: 0.06645521787486397
Category	Term	Count	%	PValue	Genes	List Total	Pop Hits	Pop Total	Fold Enrichment	Bonferroni	Benjamini	FDR
GOTERM_BP_FAT	GO:0001558~regulation of cell growth	3	1.20482	0.77999	ADAM17, FGF2, ARHGEF11	199	194	13528	1.05124	1	0.999328	100
GOTERM_BP_FAT	GO:0040008~regulation of growth	4	1.60643	0.879636	PAK2, ADAM17, FGF2, ARHGEF11	199	341	13528	0.797418	1	0.999914	100
GOTERM_BP_FAT	GO:0006928~cell motion	5	2.00803	0.920963	PRKCA, ADAM17, FGF2, EPHB2, ARHGEF11	199	475	13528	0.715578	1	0.999979	100
Annotation Cluster 100	Enrichment Score: 0.04611339399645739
Category	Term	Count	%	PValue	Genes	List Total	Pop Hits	Pop Total	Fold Enrichment	Bonferroni	Benjamini	FDR
GOTERM_BP_FAT	GO:0007155~cell adhesion	8	3.21285	0.892679	ITGAX, PCDHGA8, ADAM17, AATF, SSX2IP, ADAM22, SCARB2, SDC3	199	700	13528	0.776913	1	0.999938	100
GOTERM_BP_FAT	GO:0022610~biological adhesion	8	3.21285	0.893498	ITGAX, PCDHGA8, ADAM17, AATF, SSX2IP, ADAM22, SCARB2, SDC3	199	701	13528	0.775805	1	0.999938	100
SP_PIR_KEYWORDS	cell adhesion	4	1.60643	0.911739	ITGAX, PCDHGA8, SSX2IP, ADAM22	249	422	19235	0.732218	1	0.999463	100
Annotation Cluster 101	Enrichment Score: 0.026930984071386607
Category	Term	Count	%	PValue	Genes	List Total	Pop Hits	Pop Total	Fold Enrichment	Bonferroni	Benjamini	FDR
GOTERM_BP_FAT	GO:0007267~cell-cell signaling	8	3.21285	0.780764	PRKCA, SYPL1, PGF, POU2F1, PEBP1, ATP1A2, CLN8, FGF2	199	600	13528	0.906399	1	0.999323	100
GOTERM_CC_FAT	GO:0005615~extracellular space	3	1.20482	0.999451	PGF, PEBP1, FGF2	180	685	12782	0.310998	1	1	100
GOTERM_CC_FAT	GO:0044421~extracellular region part	3	1.20482	0.999988	PGF, PEBP1, FGF2	180	960	12782	0.22191	1	1	100
GOTERM_CC_FAT	GO:0005576~extracellular region	7	2.81124	1	KIAA0100, PGF, C6ORF120, PEBP1, WDR1, ADAM22, FGF2	180	2010	12782	0.247302	1	1	100
Annotation Cluster 102	Enrichment Score: 0.02469436098905291
Category	Term	Count	%	PValue	Genes	List Total	Pop Hits	Pop Total	Fold Enrichment	Bonferroni	Benjamini	FDR
GOTERM_CC_FAT	GO:0044459~plasma membrane part	30	12.0482	0.67424	FGFR1, CLCN3, SEC31B, RAB5B, VPS33B, EPHB2, AP1S1, SYPL1, ITGAX, SLC23A2, GORASP1, ATP8B1, SSX2IP, SCARB2, CALCRL, MYO1C, PTPRA, EVL, ATP1A2, PNPLA6, GAK, ARHGAP32, MAST2, KCNJ8, PEBP1, ADAM17, VAMP3, ADD3, SPTAN1, ADD1	180	2203	12782	0.967015	1	0.968933	100
SP_PIR_KEYWORDS	transmembrane protein	8	3.21285	0.725386	FGFR1, SYPL1, ITGAX, SLC23A2, PTPRA, ATP1A2, CALCRL, SCARB2	249	642	19235	0.962604	1	0.986666	100
GOTERM_CC_FAT	GO:0005887~integral to plasma membrane	13	5.22088	0.913867	FGFR1, PTPRA, ATP1A2, EPHB2, SYPL1, ITGAX, SLC23A2, KCNJ8, ATP8B1, ADAM17, PEBP1, SCARB2, CALCRL	180	1188	12782	0.777058	1	0.999021	100
SP_PIR_KEYWORDS	membrane	72	28.9157	0.918342	SEC31B, RAB5B, PCDHGA8, DNAJB12, VPS33B, SDC3, AP1S1, PAK2, SLC23A2, AAK1, GOLGA1, ATP8B1, EXOG, SPG21, C16ORF42, CALCRL, PRKCA, SCAMP1, OPA1, PLXNB3, UBR4, TMEM70, HERC1, METTL7A, PNPLA6, NKTR, TIMM22, ARHGEF11, FAM134C, ARHGAP32, RAB11FIP2, FAM134A, MAST2, SLC35E1, ADAM17, PEBP1, PLA2G6, MFSD11, VAMP3, CLN8, ADD3, ADD1, PTOV1, FGFR1, CLCN3, KIAA1109, LMNB2, SLC38A7, SEC62, TMCC1, EPHB2, MTMR3, …	249	6256	19235	0.889055	1	0.999544	100
GOTERM_CC_FAT	GO:0031226~intrinsic to plasma membrane	13	5.22088	0.927534	FGFR1, PTPRA, ATP1A2, EPHB2, SYPL1, ITGAX, SLC23A2, KCNJ8, ATP8B1, ADAM17, PEBP1, SCARB2, CALCRL	180	1215	12782	0.75979	1	0.99936	100
UP_SEQ_FEATURE	transmembrane region	43	17.2691	0.999647	FGFR1, CLCN3, KIAA1109, SLC38A7, PCDHGA8, DNAJB12, SEC62, TMCC1, SDC3, EPHB2, SYPL1, ITGAX, SLC23A2, STX16, ATP8B1, TMED10, TMEM87A, C16ORF42, SCARB2, CALCRL, TRAM1, SCAMP1, OPA1, PTPRA, PLXNB3, UBR4, TMEM70, ATP1A2, PNPLA6, TIMM22, FAM134C, FAM134A, KCNJ8, SDHC, SLC35E1, PEBP1, ADAM17, MFSD11, VAMP3, ADAM22, SPG11, CLN8, CLCN7	249	4911	19113	0.672091	1	1	100
SP_PIR_KEYWORDS	transmembrane	43	17.2691	0.999712	FGFR1, CLCN3, KIAA1109, SLC38A7, PCDHGA8, DNAJB12, SEC62, TMCC1, SDC3, EPHB2, SYPL1, ITGAX, SLC23A2, STX16, ATP8B1, TMED10, TMEM87A, C16ORF42, SCARB2, CALCRL, TRAM1, SCAMP1, OPA1, PTPRA, PLXNB3, UBR4, TMEM70, ATP1A2, PNPLA6, TIMM22, FAM134C, FAM134A, KCNJ8, SDHC, SLC35E1, PEBP1, ADAM17, MFSD11, VAMP3, ADAM22, SPG11, CLN8, CLCN7	249	4973	19235	0.667948	1	1	100
UP_SEQ_FEATURE	topological domain:Cytoplasmic	26	10.4418	0.999716	FGFR1, CLCN3, PCDHGA8, SEC62, EPHB2, SDC3, SYPL1, ITGAX, STX16, ATP8B1, TMED10, CALCRL, SCARB2, TRAM1, SCAMP1, PLXNB3, PTPRA, ATP1A2, PNPLA6, KCNJ8, ADAM17, PEBP1, VAMP3, ADAM22, SPG11, CLCN7	249	3374	19113	0.591504	1	1	100
GOTERM_CC_FAT	GO:0016021~integral to membrane	47	18.8755	0.999997	FGFR1, CLCN3, KIAA1109, SLC38A7, PCDHGA8, DNAJB12, SEC62, TMCC1, SDC3, EPHB2, SYPL1, ITGAX, SLC23A2, STX16, ATP8B1, TMED10, TMEM87A, C16ORF42, SCARB2, CALCRL, KPNB1, TRAM1, SCAMP1, OPA1, MYO1C, IPO13, PTPRA, SMAD5, PLXNB3, UBR4, TMEM70, ATP1A2, PNPLA6, TIMM22, FAM134C, FAM134A, KCNJ8, SDHC, SLC35E1, PEBP1, ADAM17, MFSD11, VAMP3, ADAM22, SPG11, CLN8, CLCN7	180	5297	12782	0.630078	1	1	100
GOTERM_CC_FAT	GO:0031224~intrinsic to membrane	49	19.6787	0.999998	RAB5B, PCDHGA8, DNAJB12, SDC3, PAK2, SLC23A2, ATP8B1, CALCRL, C16ORF42, KPNB1, SCAMP1, OPA1, PLXNB3, UBR4, TMEM70, PNPLA6, TIMM22, FAM134C, FAM134A, SLC35E1, PEBP1, ADAM17, VAMP3, MFSD11, CLN8, FGFR1, KIAA1109, CLCN3, SLC38A7, SEC62, TMCC1, EPHB2, SYPL1, ITGAX, STX16, TMED10, TMEM87A, SCARB2, TRAM1, MYO1C, IPO13, SMAD5, PTPRA, ATP1A2, KCNJ8, SDHC, ADAM22, SPG11, CLCN7	180	5485	12782	0.634375	1	1	100
SP_PIR_KEYWORDS	signal	18	7.22892	0.999999	AGA, FGFR1, C6ORF120, PGF, HEXA, PLXNB3, PTPRA, PCDHGA8, PDIA6, METTL7A, EPHB2, KIAA0100, ITGAX, TMED10, ADAM17, TMEM87A, CALCRL, ADAM22	249	3250	19235	0.427841	1	1	100
UP_SEQ_FEATURE	signal peptide	18	7.22892	0.999999	AGA, FGFR1, C6ORF120, PGF, HEXA, PLXNB3, PTPRA, PCDHGA8, PDIA6, METTL7A, EPHB2, KIAA0100, ITGAX, TMED10, ADAM17, TMEM87A, CALCRL, ADAM22	249	3250	19113	0.425127	1	1	100
UP_SEQ_FEATURE	topological domain:Extracellular	13	5.22088	1	FGFR1, PTPRA, PLXNB3, PCDHGA8, EPHB2, SDC3, ITGAX, KCNJ8, ATP8B1, ADAM17, ADAM22, CALCRL, SPG11	249	2719	19113	0.366998	1	1	100
SP_PIR_KEYWORDS	glycoprotein	26	10.4418	1	FGFR1, CLCN3, PGF, C6ORF120, HEXA, PCDHGA8, EPHB2, SDC3, SYPL1, ITGAX, SLC23A2, TMED10, TMEM87A, SCARB2, CALCRL, TRAM1, AGA, PLXNB3, PTPRA, WNK1, PNPLA6, KIAA0100, ADAM17, MFSD11, ADAM22, SPG11	249	4318	19235	0.46514	1	1	100
UP_SEQ_FEATURE	glycosylation site:N-linked (GlcNAc...)	24	9.63855	1	AGA, FGFR1, CLCN3, C6ORF120, PGF, HEXA, PLXNB3, PTPRA, PCDHGA8, PNPLA6, EPHB2, KIAA0100, SYPL1, ITGAX, SLC23A2, ADAM17, TMED10, MFSD11, TMEM87A, CALCRL, SCARB2, ADAM22, SPG11, TRAM1	249	4129	19113	0.446165	1	1	100
UP_SEQ_FEATURE	disulfide bond	8	3.21285	1	AGA, FGFR1, ITGAX, PGF, HEXA, ADAM17, PDIA6, ADAM22	249	2819	19113	0.217833	1	1	100
SP_PIR_KEYWORDS	disulfide bond	8	3.21285	1	AGA, FGFR1, ITGAX, PGF, HEXA, ADAM17, PDIA6, ADAM22	249	2924	19235	0.211352	1	1	100
